# Supplementary material for: BBGD: an online database for blueberry genomic data
Source: BMC Plant Biol. 2007 Jan 30;7:5. doi: 10.1186/1471-2229-7-5 (PMC1796881; doi:10.1186/1471-2229-7-5)
Supplement: Additional File 1 — List of genes printed on microarray slides. The supplemental table lists all the genes that were printed on the microarray slides that were involved in the blue berry cold hardiness experiments [5]. [file 1471-2229-7-5-S1.xls]

## Sheet: cloneList
CloneID	dbEST_ID	GenBank_Accn	CloneName
AC289	Not submitted	Not submitted	dehydrin 1
AC289	Not submitted	Not submitted	dehydrin 1
AC289	Not submitted	Not submitted	dehydrin 1
AC377	Not submitted	Not submitted	Expressed Protein
AC377	Not submitted	Not submitted	Expressed Protein
AC377	Not submitted	Not submitted	Expressed Protein
bbdh1	Not submitted	Not submitted	blueberry dehydrins 1
bbdh1	Not submitted	Not submitted	blueberry dehydrins 1
bbdh1	Not submitted	Not submitted	blueberry dehydrins 1
bbdhn2	Not submitted	Not submitted	blueberry dehydrins 2
bbdhn2	Not submitted	Not submitted	blueberry dehydrins 2
bbdhn2	Not submitted	Not submitted	blueberry dehydrins 2
bbdhn3	Not submitted	Not submitted	blueberry dehydrins 3
bbdhn3	Not submitted	Not submitted	blueberry dehydrins 3
bbdhn3	Not submitted	Not submitted	blueberry dehydrins 3
bbdhn4	Not submitted	Not submitted	blueberry dehydrins 4
bbdhn4	Not submitted	Not submitted	blueberry dehydrins 4
bbdhn4	Not submitted	Not submitted	blueberry dehydrins 4
bbdhn5	Not submitted	Not submitted	blueberry dehydrins 5
bbdhn5	Not submitted	Not submitted	blueberry dehydrins 5
bbdhn5	Not submitted	Not submitted	blueberry dehydrins 5
C307	Not submitted	Not submitted	EST s AU030293
C307	Not submitted	Not submitted	EST s AU030293
C307	Not submitted	Not submitted	EST s AU030293
C853	Not submitted	Not submitted	AKT1-like potassium channel
C853	Not submitted	Not submitted	AKT1-like potassium channel
C853	Not submitted	Not submitted	AKT1-like potassium channel
CA1.1	Not submitted	Not submitted	Unknown
CA1.1	Not submitted	Not submitted	Unknown
CA1.1	Not submitted	Not submitted	Unknown
CA1.1	Not submitted	Not submitted	Unknown
CA1.1	Not submitted	Not submitted	Unknown
CA1.1	Not submitted	Not submitted	Unknown
CA10	20189886	CF810441	phospholipid-hydroperoxide glutathione peroxidase
CA10	20189886	CF810441	phospholipid-hydroperoxide glutathione peroxidase
CA10	20189886	CF810441	phospholipid-hydroperoxide glutathione peroxidase
CA1028	20189865	CF810420	NA
CA1028	20189865	CF810420	NA
CA1028	20189865	CF810420	NA
CA1029	20189866	CF810421	Lipid transferase protein precursor
CA1029	20189866	CF810421	Lipid transferase protein precursor
CA1029	20189866	CF810421	Lipid transferase protein precursor
CA1030	20189868	CF810423	Putative protein( also has hi scores for Frigida protein)
CA1030	20189868	CF810423	Putative protein( also has hi scores for Frigida protein)
CA1030	20189868	CF810423	Putative protein( also has hi scores for Frigida protein)
CA1031	20189869	CF810424	hypothetical protein
CA1031	20189869	CF810424	hypothetical protein
CA1031	20189869	CF810424	hypothetical protein
CA1034	20189871	CF810426	hypothetical protein
CA1034	20189871	CF810426	hypothetical protein
CA1034	20189871	CF810426	hypothetical protein
CA1035	20189872	CF810427	Heat shock protein
CA1035	20189872	CF810427	Heat shock protein
CA1035	20189872	CF810427	Heat shock protein
CA1036	20189873	CF810428	valyl-tRNA synthetase
CA1036	20189873	CF810428	valyl-tRNA synthetase
CA1036	20189873	CF810428	valyl-tRNA synthetase
CA1037	20189874	CF810429	Epsilon adaptin
CA1037	20189874	CF810429	Epsilon adaptin
CA1037	20189874	CF810429	Epsilon adaptin
CA1039	20189876	CF810431	62.8kDa putative protein
CA1039	20189876	CF810431	62.8kDa putative protein
CA104	20189883	CF810438	Proteinase inhibitor
CA104	20189883	CF810438	Proteinase inhibitor
CA104	20189883	CF810438	Proteinase inhibitor
CA104	20189883	CF810438	Proteinase inhibitor
CA104	20189883	CF810438	Proteinase inhibitor
CA104	20189883	CF810438	Proteinase inhibitor
CA1040	20189877	CF810432	ATP dependent Cl[ binding protein (also has HSPs with hi scores)
CA1040	20189877	CF810432	ATP dependent Cl[ binding protein (also has HSPs with hi scores)
CA1040	20189877	CF810432	ATP dependent Cl[ binding protein (also has HSPs with hi scores)
CA1041	20189878	CF810433	Putative protein
CA1041	20189878	CF810433	Putative protein
CA1041	20189878	CF810433	Putative protein
CA1042	20189879	CF810434	Unknown protein
CA1042	20189879	CF810434	Unknown protein
CA1042	20189879	CF810434	Unknown protein
CA1043	20189880	CF810435	Adenine phosphoribosyltransferase
CA1043	20189880	CF810435	Adenine phosphoribosyltransferase
CA1047	25201005	CV090217	ATP-DEPENDENT CLP PROTEASE ATP-BINDING SUBUNIT CLPA HOMOLOG PRECURSOR
CA1047	25201005	CV090217	ATP-DEPENDENT CLP PROTEASE ATP-BINDING SUBUNIT CLPA HOMOLOG PRECURSOR
CA1047	25201005	CV090217	ATP-DEPENDENT CLP PROTEASE ATP-BINDING SUBUNIT CLPA HOMOLOG PRECURSOR
CA1048	25201006	CV090218	scarecrow-like protein 8
CA1048	25201006	CV090218	scarecrow-like protein 8
CA1048	25201006	CV090218	scarecrow-like protein 8
CA1049	25201007	CV090219	similarity to a phosphoglyceromutase
CA1049	25201007	CV090219	similarity to a phosphoglyceromutase
CA1049	25201007	CV090219	similarity to a phosphoglyceromutase
CA1050	25201008	CV090220	LTCOR11
CA1050	25201008	CV090220	LTCOR11
CA1050	25201008	CV090220	LTCOR11
CA1051	25201009	CV090221	myosin I heavy chain kinase
CA1051	25201009	CV090221	myosin I heavy chain kinase
CA1051	25201009	CV090221	myosin I heavy chain kinase
CA1052	25201010	CV090222	phantastica
CA1052	25201010	CV090222	phantastica
CA1052	25201010	CV090222	phantastica
CA1053	25201011	CV090223	myb-related transcription factor
CA1053	25201011	CV090223	myb-related transcription factor
CA1053	25201011	CV090223	myb-related transcription factor
CA1054	25201012	CV090224	cytosolic fructose-1,6-bisphosphatase
CA1054	25201012	CV090224	cytosolic fructose-1,6-bisphosphatase
CA1054	25201012	CV090224	cytosolic fructose-1,6-bisphosphatase
CA1055	25201013	CV090225	zinc finger protein, putative
CA1055	25201013	CV090225	zinc finger protein, putative
CA1055	25201013	CV090225	zinc finger protein, putative
CA1056	25201014	CV090226	putative U5 small nuclear ribonucleoprotein, an RNA helicase
CA1056	25201014	CV090226	putative U5 small nuclear ribonucleoprotein, an RNA helicase
CA1056	25201014	CV090226	putative U5 small nuclear ribonucleoprotein, an RNA helicase
CA1058	25201015	CV090227	lariat-debranching enzyme homolog
CA1059	25201016	CV090228	No similarity
CA1059	25201016	CV090228	No similarity
CA1059	25201016	CV090228	No similarity
CA106	20189884	CF810439	RNA helicase
CA106	20189884	CF810439	RNA helicase
CA106	20189884	CF810439	RNA helicase
CA106	20189884	CF810439	RNA helicase
CA106	20189884	CF810439	RNA helicase
CA106	20189884	CF810439	RNA helicase
CA1060	25201017	CV090229	putative tyrosine phosphatase
CA1060	25201017	CV090229	putative tyrosine phosphatase
CA1060	25201017	CV090229	putative tyrosine phosphatase
CA1061	25201018	CV090230	(S)-2-hydroxy-acid oxidase
CA1061	25201018	CV090230	(S)-2-hydroxy-acid oxidase
CA1061	25201018	CV090230	(S)-2-hydroxy-acid oxidase
CA1063	25201019	CV090231	No similarity
CA1063	25201019	CV090231	No similarity
CA1063	25201019	CV090231	No similarity
CA1064	25201020	CV090232	hypothetical protein F20O9.110
CA1064	25201020	CV090232	hypothetical protein F20O9.110
CA1064	25201020	CV090232	hypothetical protein F20O9.110
CA1066	25201021	CV090233	histone H2B
CA1066	25201021	CV090233	histone H2B
CA1066	25201021	CV090233	histone H2B
CA1067	25201022	CV090234	THREONYL-TRNA SYNTHETASE, MITOCHONDRIAL PRECURSOR
CA1067	25201022	CV090234	THREONYL-TRNA SYNTHETASE, MITOCHONDRIAL PRECURSOR
CA1067	25201022	CV090234	THREONYL-TRNA SYNTHETASE, MITOCHONDRIAL PRECURSOR
CA1068	25201023	CV090235	hypothetical protein F27K19.160
CA1068	25201023	CV090235	hypothetical protein F27K19.160
CA1068	25201023	CV090235	hypothetical protein F27K19.160
CA1069	25201024	CV090236	PROTEASOME SUBUNIT ALPHA TYPE 2
CA1069	25201024	CV090236	PROTEASOME SUBUNIT ALPHA TYPE 2
CA1069	25201024	CV090236	PROTEASOME SUBUNIT ALPHA TYPE 2
CA1070	25201025	CV090237	SCAR1
CA1070	25201025	CV090237	SCAR1
CA1070	25201025	CV090237	SCAR1
CA1071	25201026	CV090238	T7N9.6
CA1071	25201026	CV090238	T7N9.6
CA1071	25201026	CV090238	T7N9.6
CA1072	25201027	CV090239	unspecific monooxygenase
CA1072	25201027	CV090239	unspecific monooxygenase
CA1072	25201027	CV090239	unspecific monooxygenase
CA1073	25201028	CV090240	NA
CA1073	25201028	CV090240	NA
CA1073	25201028	CV090240	NA
CA1074	25201029	CV090241	SINA2 protein [imported] - Vitis vinifera
CA1074	25201029	CV090241	SINA2 protein [imported] - Vitis vinifera
CA1074	25201029	CV090241	SINA2 protein [imported] - Vitis vinifera
CA1075	25201030	CV090242	unknown
CA1075	25201030	CV090242	unknown
CA1075	25201030	CV090242	unknown
CA1076	25201031	CV090243	AP2 domain containing protein
CA1076	25201031	CV090243	AP2 domain containing protein
CA1076	25201031	CV090243	AP2 domain containing protein
CA1077	25201032	CV090244	S-adenosyl-methionine decarboxylase
CA1077	25201032	CV090244	S-adenosyl-methionine decarboxylase
CA1077	25201032	CV090244	S-adenosyl-methionine decarboxylase
CA1078	25201033	CV090245	SCAR1
CA1078	25201033	CV090245	SCAR1
CA1078	25201033	CV090245	SCAR1
CA1079	25201034	CV090246	CAD ATPase
CA1079	25201034	CV090246	CAD ATPase
CA1079	25201034	CV090246	CAD ATPase
CA1080	25201035	CV090247	No similarity
CA1080	25201035	CV090247	No similarity
CA1080	25201035	CV090247	No similarity
CA1081	25201036	CV090248	SKP1-like protein
CA1081	25201036	CV090248	SKP1-like protein
CA1081	25201036	CV090248	SKP1-like protein
CA1082	Not submitted	Not submitted	probable NADPH2:quinone reductase (EC 1.6.5.5) - Escherichia coli
CA1082	Not submitted	Not submitted	probable NADPH2:quinone reductase (EC 1.6.5.5) - Escherichia coli
CA1082	Not submitted	Not submitted	probable NADPH2:quinone reductase (EC 1.6.5.5) - Escherichia coli
CA1083	25201037	CV090249	hypothetical protein F9D16.100
CA1083	25201037	CV090249	hypothetical protein F9D16.100
CA1083	25201037	CV090249	hypothetical protein F9D16.100
CA1084	25201038	CV090250	DNA-directed RNA polymerase I 190K chain homolog F15B8.150
CA1084	25201038	CV090250	DNA-directed RNA polymerase I 190K chain homolog F15B8.150
CA1084	25201038	CV090250	DNA-directed RNA polymerase I 190K chain homolog F15B8.150
CA1086	25201039	CV090251	F21D18.27
CA1086	25201039	CV090251	F21D18.27
CA1086	25201039	CV090251	F21D18.27
CA1087	25201040	CV090252	hypothetical protein F26K10.140
CA1087	25201040	CV090252	hypothetical protein F26K10.140
CA1087	25201040	CV090252	hypothetical protein F26K10.140
CA1089	25201041	CV090253	zinc finger (CCCH-type) family protein [Arabidopsis thaliana]
CA1089	25201041	CV090253	zinc finger (CCCH-type) family protein [Arabidopsis thaliana]
CA1089	25201041	CV090253	zinc finger (CCCH-type) family protein [Arabidopsis thaliana]
CA109	Not submitted	Not submitted	NA
CA109	Not submitted	Not submitted	NA
CA109	Not submitted	Not submitted	NA
CA109	Not submitted	Not submitted	NA
CA109	Not submitted	Not submitted	NA
CA109	Not submitted	Not submitted	NA
CA1090	25201042	CV090254	F-box family protein [Arabidopsis thaliana]
CA1090	25201042	CV090254	F-box family protein [Arabidopsis thaliana]
CA1090	25201042	CV090254	F-box family protein [Arabidopsis thaliana]
CA1091	25201043	CV090255	reticulon family protein [Arabidopsis thaliana]
CA1091	25201043	CV090255	reticulon family protein [Arabidopsis thaliana]
CA1091	25201043	CV090255	reticulon family protein [Arabidopsis thaliana]
CA1092	25201044	CV090256	unknown [Arabidopsis thaliana]
CA1092	25201044	CV090256	unknown [Arabidopsis thaliana]
CA1092	25201044	CV090256	unknown [Arabidopsis thaliana]
CA1093	25201045	CV090257	protein kinase PINOID (PID) [Arabidopsis thaliana]
CA1093	25201045	CV090257	protein kinase PINOID (PID) [Arabidopsis thaliana]
CA1093	25201045	CV090257	protein kinase PINOID (PID) [Arabidopsis thaliana]
CA1094	25201046	CV090258	NA
CA1094	25201046	CV090258	NA
CA1094	25201046	CV090258	NA
CA1095	25201047	CV090259	calcineurin-like phosphoesterase family protein [Arabidopsis
CA1095	25201047	CV090259	calcineurin-like phosphoesterase family protein [Arabidopsis
CA1095	25201047	CV090259	calcineurin-like phosphoesterase family protein [Arabidopsis
CA1096	25201048	CV090260	expressed protein [Arabidopsis thaliana]
CA1096	25201048	CV090260	expressed protein [Arabidopsis thaliana]
CA1096	25201048	CV090260	expressed protein [Arabidopsis thaliana]
CA1097	25201049	CV090261	AT5g17460 [Arabidopsis thaliana]
CA1097	25201049	CV090261	AT5g17460 [Arabidopsis thaliana]
CA1097	25201049	CV090261	AT5g17460 [Arabidopsis thaliana]
CA1098	25201050	CV090262	capsid component [Bacteriophage lambda]
CA1098	25201050	CV090262	capsid component [Bacteriophage lambda]
CA1098	25201050	CV090262	capsid component [Bacteriophage lambda]
CA1099	25201051	CV090263	NA
CA1099	25201051	CV090263	NA
CA1099	25201051	CV090263	NA
CA1100	25201052	CV090264	casein kinase II alpha [Triticum aestivum]
CA1100	25201052	CV090264	casein kinase II alpha [Triticum aestivum]
CA1100	25201052	CV090264	casein kinase II alpha [Triticum aestivum]
CA1102	25201053	CV090265	expressed protein [Arabidopsis thaliana]
CA1102	25201053	CV090265	expressed protein [Arabidopsis thaliana]
CA1102	25201053	CV090265	expressed protein [Arabidopsis thaliana]
CA1103	25201054	CV090266	14-3-3-LIKE PROTEIN B (VFA-1433B)
CA1103	25201054	CV090266	14-3-3-LIKE PROTEIN B (VFA-1433B)
CA1103	25201054	CV090266	14-3-3-LIKE PROTEIN B (VFA-1433B)
CA1104	25201055	CV090267	unnamed protein product [Oryza sativa (japonica cultivar-group)]
CA1104	25201055	CV090267	unnamed protein product [Oryza sativa (japonica cultivar-group)]
CA1104	25201055	CV090267	unnamed protein product [Oryza sativa (japonica cultivar-group)]
CA1105	25201056	CV090268	NA
CA1105	25201056	CV090268	NA
CA1105	25201056	CV090268	NA
CA1106	25201057	CV090269	histone H3.2 [Arabidopsis thaliana]
CA1106	25201057	CV090269	histone H3.2 [Arabidopsis thaliana]
CA1106	25201057	CV090269	histone H3.2 [Arabidopsis thaliana]
CA1107	25201058	CV090270	NA
CA1107	25201058	CV090270	NA
CA1107	25201058	CV090270	NA
CA111	20189887	CF810442	LEA 1P
CA111	20189887	CF810442	LEA 1P
CA111	20189887	CF810442	LEA 1P
CA111	20189887	CF810442	LEA 1P
CA111	20189887	CF810442	LEA 1P
CA111	20189887	CF810442	LEA 1P
CA1110	25201059	CV090271	AP2 domain containing protein [Prunus armeniaca]
CA1110	25201059	CV090271	AP2 domain containing protein [Prunus armeniaca]
CA1110	25201059	CV090271	AP2 domain containing protein [Prunus armeniaca]
CA1111	25201060	CV090272	ATP-dependent clp protease ATP-binding subunit clpA homolog,
CA1111	25201060	CV090272	ATP-dependent clp protease ATP-binding subunit clpA homolog,
CA1112	25201061	CV090273	capsid component [Bacteriophage lambda]
CA1112	25201061	CV090273	capsid component [Bacteriophage lambda]
CA1112	25201061	CV090273	capsid component [Bacteriophage lambda]
CA1113	25201062	CV090274	zinc finger protein, putative [Arabidopsis thaliana]
CA1113	25201062	CV090274	zinc finger protein, putative [Arabidopsis thaliana]
CA1113	25201062	CV090274	zinc finger protein, putative [Arabidopsis thaliana]
CA1114	Not submitted	Not submitted	probable NADPH2:quinone reductase (EC 1.6.5.5) - Escherichia coli
CA1114	Not submitted	Not submitted	probable NADPH2:quinone reductase (EC 1.6.5.5) - Escherichia coli
CA1114	Not submitted	Not submitted	probable NADPH2:quinone reductase (EC 1.6.5.5) - Escherichia coli
CA1116	25201063	CV090275	NA
CA1116	25201063	CV090275	NA
CA1116	25201063	CV090275	NA
CA1117	25201064	CV090276	Der1-like family protein / degradation in the ER-like family
CA1117	25201064	CV090276	Der1-like family protein / degradation in the ER-like family
CA1117	25201064	CV090276	Der1-like family protein / degradation in the ER-like family
CA1118	25201065	CV090277	scarecrow-like transcription factor 8 (SCL8) [Arabidopsis thaliana]
CA1118	25201065	CV090277	scarecrow-like transcription factor 8 (SCL8) [Arabidopsis thaliana]
CA1118	25201065	CV090277	scarecrow-like transcription factor 8 (SCL8) [Arabidopsis thaliana]
CA1119	25201066	CV090278	hypothetical protein [Nicotiana tabacum]
CA1119	25201066	CV090278	hypothetical protein [Nicotiana tabacum]
CA1119	25201066	CV090278	hypothetical protein [Nicotiana tabacum]
CA112	20189888	CF810443	Unknown protein
CA112	20189888	CF810443	Unknown protein
CA112	20189888	CF810443	Unknown protein
CA112	20189888	CF810443	Unknown protein
CA112	20189888	CF810443	Unknown protein
CA112	20189888	CF810443	Unknown protein
CA1120	25201067	CV090279	myb family transcription factor [Arabidopsis thaliana]
CA1120	25201067	CV090279	myb family transcription factor [Arabidopsis thaliana]
CA1120	25201067	CV090279	myb family transcription factor [Arabidopsis thaliana]
CA1121	25201068	CV090280	expressed protein [Arabidopsis thaliana]
CA1121	25201068	CV090280	expressed protein [Arabidopsis thaliana]
CA1121	25201068	CV090280	expressed protein [Arabidopsis thaliana]
CA1122	25201069	CV090281	NA
CA1122	25201069	CV090281	NA
CA1122	25201069	CV090281	NA
CA1123	25201070	CV090282	ATP-dependent clp protease ATP-binding subunit clpA homolog,
CA1123	25201070	CV090282	ATP-dependent clp protease ATP-binding subunit clpA homolog,
CA1123	25201070	CV090282	ATP-dependent clp protease ATP-binding subunit clpA homolog,
CA1124	25201071	CV090283	katanin [Gossypium hirsutum]
CA1124	25201071	CV090283	katanin [Gossypium hirsutum]
CA1124	25201071	CV090283	katanin [Gossypium hirsutum]
CA1125	25201072	CV090284	LEC14B protein
CA1125	25201072	CV090284	LEC14B protein
CA1125	25201072	CV090284	LEC14B protein
CA1128	25201073	CV090285	unknown [environmental sequence]
CA1128	25201073	CV090285	unknown [environmental sequence]
CA1128	25201073	CV090285	unknown [environmental sequence]
CA1129	25201074	CV090286	NA
CA1129	25201074	CV090286	NA
CA1129	25201074	CV090286	NA
CA1130	25201075	CV090287	membrane bound O-acyl transferase (MBOAT) family protein
CA1130	25201075	CV090287	membrane bound O-acyl transferase (MBOAT) family protein
CA1130	25201075	CV090287	membrane bound O-acyl transferase (MBOAT) family protein
CA1131	25201076	CV090288	membrane bound O-acyl transferase (MBOAT) family protein
CA1131	25201076	CV090288	membrane bound O-acyl transferase (MBOAT) family protein
CA1132	25201077	CV090289	OSJNBb0011N17.2 [Oryza sativa (japonica cultivar-group)]
CA1132	25201077	CV090289	OSJNBb0011N17.2 [Oryza sativa (japonica cultivar-group)]
CA1132	25201077	CV090289	OSJNBb0011N17.2 [Oryza sativa (japonica cultivar-group)]
CA1133	25201078	CV090290	dehydrin 1 [Vaccinium corymbosum]
CA1133	25201078	CV090290	dehydrin 1 [Vaccinium corymbosum]
CA1133	25201078	CV090290	dehydrin 1 [Vaccinium corymbosum]
CA1134	25201079	CV090291	3-hydroxy-3-methylglutaryl coenzyme a reductase [Camptotheca
CA1134	25201079	CV090291	3-hydroxy-3-methylglutaryl coenzyme a reductase [Camptotheca
CA1134	25201079	CV090291	3-hydroxy-3-methylglutaryl coenzyme a reductase [Camptotheca
CA1135	25201080	CV090292	putative pM5 collagenase [Oryza sativa (japonica cultivar-group)]
CA1135	25201080	CV090292	putative pM5 collagenase [Oryza sativa (japonica cultivar-group)]
CA1135	25201080	CV090292	putative pM5 collagenase [Oryza sativa (japonica cultivar-group)]
CA1136	25201081	CV090293	unknown [Arabidopsis thaliana]
CA1136	25201081	CV090293	unknown [Arabidopsis thaliana]
CA1136	25201081	CV090293	unknown [Arabidopsis thaliana]
CA1137	25201082	CV090294	allyl alcohol dehydrogenase [Nicotiana tabacum]
CA1137	25201082	CV090294	allyl alcohol dehydrogenase [Nicotiana tabacum]
CA1137	25201082	CV090294	allyl alcohol dehydrogenase [Nicotiana tabacum]
CA1138	25201083	CV090295	tubulin beta-2/beta-3 chain (TUB2) [Arabidopsis thaliana]
CA1138	25201083	CV090295	tubulin beta-2/beta-3 chain (TUB2) [Arabidopsis thaliana]
CA1140	25201084	CV090296	NA
CA1140	25201084	CV090296	NA
CA1140	25201084	CV090296	NA
CA1141	25201085	CV090297	reticulon family protein [Arabidopsis thaliana]
CA1141	25201085	CV090297	reticulon family protein [Arabidopsis thaliana]
CA1141	25201085	CV090297	reticulon family protein [Arabidopsis thaliana]
CA1142	25201086	CV090298	bile acid:sodium symporter family protein [Arabidopsis thaliana]
CA1142	25201086	CV090298	bile acid:sodium symporter family protein [Arabidopsis thaliana]
CA1142	25201086	CV090298	bile acid:sodium symporter family protein [Arabidopsis thaliana]
CA1143	25201087	CV090299	Putative UPF0183 protein [Arabidopsis thaliana]
CA1143	25201087	CV090299	Putative UPF0183 protein [Arabidopsis thaliana]
CA1144	25201088	CV090300	cofactor-independent phosphoglyceromutase [Apium graveolens]
CA1144	25201088	CV090300	cofactor-independent phosphoglyceromutase [Apium graveolens]
CA1144	25201088	CV090300	cofactor-independent phosphoglyceromutase [Apium graveolens]
CA1145	25201089	CV090301	acetyl-CoA C-acyltransferase (EC 2.3.1.16) B precursor, peroxisomal
CA1145	25201089	CV090301	acetyl-CoA C-acyltransferase (EC 2.3.1.16) B precursor, peroxisomal
CA1145	25201089	CV090301	acetyl-CoA C-acyltransferase (EC 2.3.1.16) B precursor, peroxisomal
CA1146	25201090	CV090302	NA
CA1146	25201090	CV090302	NA
CA1146	25201090	CV090302	NA
CA1148	25201091	CV090303	expressed protein [Arabidopsis thaliana]
CA1148	25201091	CV090303	expressed protein [Arabidopsis thaliana]
CA1148	25201091	CV090303	expressed protein [Arabidopsis thaliana]
CA1149	25201092	CV090304	unknown [Arabidopsis thaliana]
CA1149	25201092	CV090304	unknown [Arabidopsis thaliana]
CA1149	25201092	CV090304	unknown [Arabidopsis thaliana]
CA1150	25201093	CV090305	expressed protein [Arabidopsis thaliana]
CA1150	25201093	CV090305	expressed protein [Arabidopsis thaliana]
CA1150	25201093	CV090305	expressed protein [Arabidopsis thaliana]
CA1151	25201094	CV090306	NA
CA1151	25201094	CV090306	NA
CA1151	25201094	CV090306	NA
CA1153	25201095	CV090307	NA
CA1153	25201095	CV090307	NA
CA1153	25201095	CV090307	NA
CA1154	25201096	CV090308	20S proteasome alpha subunit B (PAB1) (PRC3) [Arabidopsis thaliana]
CA1154	25201096	CV090308	20S proteasome alpha subunit B (PAB1) (PRC3) [Arabidopsis thaliana]
CA1154	25201096	CV090308	20S proteasome alpha subunit B (PAB1) (PRC3) [Arabidopsis thaliana]
CA1155	25201097	CV090309	hypothetical protein [Arabidopsis thaliana]
CA1155	25201097	CV090309	hypothetical protein [Arabidopsis thaliana]
CA1155	25201097	CV090309	hypothetical protein [Arabidopsis thaliana]
CA1156	25201098	CV090310	cofactor-independent phosphoglyceromutase [Apium graveolens]
CA1156	25201098	CV090310	cofactor-independent phosphoglyceromutase [Apium graveolens]
CA1156	25201098	CV090310	cofactor-independent phosphoglyceromutase [Apium graveolens]
CA1157	25201099	CV090311	OSJNBa0008A08.7 [Oryza sativa (japonica cultivar-group)]
CA1157	25201099	CV090311	OSJNBa0008A08.7 [Oryza sativa (japonica cultivar-group)]
CA1157	25201099	CV090311	OSJNBa0008A08.7 [Oryza sativa (japonica cultivar-group)]
CA1159	25201100	CV090312	casein kinase II alpha [Triticum aestivum]
CA1159	25201100	CV090312	casein kinase II alpha [Triticum aestivum]
CA1159	25201100	CV090312	casein kinase II alpha [Triticum aestivum]
CA1160	25201101	CV090313	Calreticulin precursor
CA1160	25201101	CV090313	Calreticulin precursor
CA1160	25201101	CV090313	Calreticulin precursor
CA1162	25201102	CV090314	expressed protein [Arabidopsis thaliana]
CA1162	25201102	CV090314	expressed protein [Arabidopsis thaliana]
CA1162	25201102	CV090314	expressed protein [Arabidopsis thaliana]
CA1163	25201103	CV090315	senescence-associated protein [Arabidopsis thaliana]
CA1163	25201103	CV090315	senescence-associated protein [Arabidopsis thaliana]
CA1163	25201103	CV090315	senescence-associated protein [Arabidopsis thaliana]
CA1164	25201104	CV090316	no hits
CA1164	25201104	CV090316	no hits
CA1164	25201104	CV090316	no hits
CA1165	25201105	CV090317	METALLOTHIONEIN-LIKE PROTEIN TYPE 3 [Carica papaya]
CA1165	25201105	CV090317	METALLOTHIONEIN-LIKE PROTEIN TYPE 3 [Carica papaya]
CA1165	25201105	CV090317	METALLOTHIONEIN-LIKE PROTEIN TYPE 3 [Carica papaya]
CA1166	25201106	CV090318	no similarity
CA1166	25201106	CV090318	no similarity
CA1166	25201106	CV090318	no similarity
CA1168	25201107	CV090319	3-phosphoinositide-dependent protein kinase-1, putative
CA1168	25201107	CV090319	3-phosphoinositide-dependent protein kinase-1, putative
CA1168	25201107	CV090319	3-phosphoinositide-dependent protein kinase-1, putative
CA1169	25201108	CV090320	NA
CA1169	25201108	CV090320	NA
CA1169	25201108	CV090320	NA
CA117	20189891	CF810446	Unknown protein
CA117	20189891	CF810446	Unknown protein
CA117	20189891	CF810446	Unknown protein
CA117	20189891	CF810446	Unknown protein
CA117	20189891	CF810446	Unknown protein
CA117	20189891	CF810446	Unknown protein
CA1170	25201109	CV090321	endomembrane protein 70, putative [Arabidopsis thaliana]
CA1170	25201109	CV090321	endomembrane protein 70, putative [Arabidopsis thaliana]
CA1170	25201109	CV090321	endomembrane protein 70, putative [Arabidopsis thaliana]
CA1171	25201110	CV090322	cysteine proteinase (EC 3.4.22.-) 1 precursor - kidney bean
CA1171	25201110	CV090322	cysteine proteinase (EC 3.4.22.-) 1 precursor - kidney bean
CA1171	25201110	CV090322	cysteine proteinase (EC 3.4.22.-) 1 precursor - kidney bean
CA1172	25201111	CV090323	glycoside hydrolase family 28 protein / polygalacturonase
CA1172	25201111	CV090323	glycoside hydrolase family 28 protein / polygalacturonase
CA1172	25201111	CV090323	glycoside hydrolase family 28 protein / polygalacturonase
CA1173	25201112	CV090324	unknown protein (Arabidopsis thaliana)
CA1173	25201112	CV090324	unknown protein (Arabidopsis thaliana)
CA1173	25201112	CV090324	unknown protein (Arabidopsis thaliana)
CA1174	Not submitted	Not submitted	NA
CA1174	Not submitted	Not submitted	NA
CA1174	Not submitted	Not submitted	NA
CA1175	25201113	CV090325	cytoskeletal protein homolog [Arabidopsis thaliana]
CA1175	25201113	CV090325	cytoskeletal protein homolog [Arabidopsis thaliana]
CA1175	25201113	CV090325	cytoskeletal protein homolog [Arabidopsis thaliana]
CA1177	25201114	CV090326	translation initiation factor eIF-4 gamma homolog F27H5.30
CA1177	25201114	CV090326	translation initiation factor eIF-4 gamma homolog F27H5.30
CA1177	25201114	CV090326	translation initiation factor eIF-4 gamma homolog F27H5.30
CA1178	25201115	CV090327	20S proteasome alpha subunit B (PAB1) (PRC3) [Arabidopsis thaliana]
CA1178	25201115	CV090327	20S proteasome alpha subunit B (PAB1) (PRC3) [Arabidopsis thaliana]
CA1178	25201115	CV090327	20S proteasome alpha subunit B (PAB1) (PRC3) [Arabidopsis thaliana]
CA1179	25201116	CV090328	unknown [environmental sequence]
CA1179	25201116	CV090328	unknown [environmental sequence]
CA1179	25201116	CV090328	unknown [environmental sequence]
CA118	20189892	CF810447	Expressed protein
CA118	20189892	CF810447	Expressed protein
CA118	20189892	CF810447	Expressed protein
CA1180	25201117	CV090329	Zwille protein [imported] - Arabidopsis thaliana
CA1180	25201117	CV090329	Zwille protein [imported] - Arabidopsis thaliana
CA1180	25201117	CV090329	Zwille protein [imported] - Arabidopsis thaliana
CA1181	25201118	CV090330	protein kinase, putative [Arabidopsis thaliana]
CA1181	25201118	CV090330	protein kinase, putative [Arabidopsis thaliana]
CA1181	25201118	CV090330	protein kinase, putative [Arabidopsis thaliana]
CA1182	25201119	CV090331	putative DNA-binding protein [Arabidopsis thaliana]
CA1182	25201119	CV090331	putative DNA-binding protein [Arabidopsis thaliana]
CA1182	25201119	CV090331	putative DNA-binding protein [Arabidopsis thaliana]
CA1183	25201120	CV090332	dehydrin 1 [Vaccinium corymbosum]
CA1183	25201120	CV090332	dehydrin 1 [Vaccinium corymbosum]
CA1183	25201120	CV090332	dehydrin 1 [Vaccinium corymbosum]
CA1184	25201121	CV090333	water stress-induced ER5 protein [Capsicum annuum]
CA1184	25201121	CV090333	water stress-induced ER5 protein [Capsicum annuum]
CA1184	25201121	CV090333	water stress-induced ER5 protein [Capsicum annuum]
CA1185	25201122	CV090334	3-phosphoinositide-dependent protein kinase-1, putative
CA1185	25201122	CV090334	3-phosphoinositide-dependent protein kinase-1, putative
CA1185	25201122	CV090334	3-phosphoinositide-dependent protein kinase-1, putative
CA1186	25201123	CV090335	WD-40 repeat protein (MSI4) [Arabidopsis thaliana]
CA1186	25201123	CV090335	WD-40 repeat protein (MSI4) [Arabidopsis thaliana]
CA1186	25201123	CV090335	WD-40 repeat protein (MSI4) [Arabidopsis thaliana]
CA1187	25201124	CV090336	NA
CA1187	25201124	CV090336	NA
CA1187	25201124	CV090336	NA
CA1188	25201125	CV090337	unnamed protein product [Arabidopsis thaliana]
CA1188	25201125	CV090337	unnamed protein product [Arabidopsis thaliana]
CA1188	25201125	CV090337	unnamed protein product [Arabidopsis thaliana]
CA1189	Not submitted	Not submitted	NA
CA1189	Not submitted	Not submitted	NA
CA1189	Not submitted	Not submitted	NA
CA1190	25201126	CV090338	NA
CA1190	25201126	CV090338	NA
CA1190	25201126	CV090338	NA
CA1193	25201127	CV090339	arginine/serine-rich protein, putative (SR45) [Arabidopsis
CA1193	25201127	CV090339	arginine/serine-rich protein, putative (SR45) [Arabidopsis
CA1193	25201127	CV090339	arginine/serine-rich protein, putative (SR45) [Arabidopsis
CA1194	25201128	CV090340	probable cytochrome P450 monooxygenase - maize (fragment)
CA1194	25201128	CV090340	probable cytochrome P450 monooxygenase - maize (fragment)
CA1194	25201128	CV090340	probable cytochrome P450 monooxygenase - maize (fragment)
CA1195	25201129	CV090341	bZIP transcription factor 6 [Phaseolus vulgaris]
CA1195	25201129	CV090341	bZIP transcription factor 6 [Phaseolus vulgaris]
CA1195	25201129	CV090341	bZIP transcription factor 6 [Phaseolus vulgaris]
CA1196	25201130	CV090342	hypothetical protein [Arabidopsis thaliana]
CA1196	25201130	CV090342	hypothetical protein [Arabidopsis thaliana]
CA1196	25201130	CV090342	hypothetical protein [Arabidopsis thaliana]
CA1197	25201131	CV090343	seed maturation protein PM39 [Glycine max]
CA1197	25201131	CV090343	seed maturation protein PM39 [Glycine max]
CA1197	25201131	CV090343	seed maturation protein PM39 [Glycine max]
CA1198	25201132	CV090344	auxilin-related [Arabidopsis thaliana]
CA1198	25201132	CV090344	auxilin-related [Arabidopsis thaliana]
CA1198	25201132	CV090344	auxilin-related [Arabidopsis thaliana]
CA1199	25201133	CV090345	ubiquitin precursor UbB2 - common sunflower (fragment)
CA1199	25201133	CV090345	ubiquitin precursor UbB2 - common sunflower (fragment)
CA1199	25201133	CV090345	ubiquitin precursor UbB2 - common sunflower (fragment)
CA120	20189893	CF810448	MtN3
CA120	20189893	CF810448	MtN3
CA120	20189893	CF810448	MtN3
CA120	20189893	CF810448	MtN3
CA120	20189893	CF810448	MtN3
CA1201	25201134	CV090346	expressed protein [Arabidopsis thaliana]
CA1201	25201134	CV090346	expressed protein [Arabidopsis thaliana]
CA1201	25201134	CV090346	expressed protein [Arabidopsis thaliana]
CA1203	25201135	CV090347	NA
CA1203	25201135	CV090347	NA
CA1203	25201135	CV090347	NA
CA1206	25201137	CV090349	NA
CA1206	25201137	CV090349	NA
CA1206	25201137	CV090349	NA
CA1207	25201138	CV090350	putative putative nuclear RNA binding protein A [Oryza sativa
CA1207	25201138	CV090350	putative putative nuclear RNA binding protein A [Oryza sativa
CA1207	25201138	CV090350	putative putative nuclear RNA binding protein A [Oryza sativa
CA1208	25201139	CV090351	peptidylprolyl cis-trans isomerase [Oryza sativa (indica
CA1208	25201139	CV090351	peptidylprolyl cis-trans isomerase [Oryza sativa (indica
CA1208	25201139	CV090351	peptidylprolyl cis-trans isomerase [Oryza sativa (indica
CA1209	Not submitted	Not submitted	Trimethylamine-N-oxide reductase 1 precursor [Escherichia coli
CA1209	Not submitted	Not submitted	Trimethylamine-N-oxide reductase 1 precursor [Escherichia coli
CA1209	Not submitted	Not submitted	Trimethylamine-N-oxide reductase 1 precursor [Escherichia coli
CA1210	25201140	CV090352	P0423A12.23 [Oryza sativa (japonica cultivar-group)]
CA1210	25201140	CV090352	P0423A12.23 [Oryza sativa (japonica cultivar-group)]
CA1210	25201140	CV090352	P0423A12.23 [Oryza sativa (japonica cultivar-group)]
CA1211	25201141	CV090353	endosomal protein-like [Arabidopsis thaliana]
CA1211	25201141	CV090353	endosomal protein-like [Arabidopsis thaliana]
CA1211	25201141	CV090353	endosomal protein-like [Arabidopsis thaliana]
CA1212	25201142	CV090354	putative protein [Arabidopsis thaliana]
CA1212	25201142	CV090354	putative protein [Arabidopsis thaliana]
CA1212	25201142	CV090354	putative protein [Arabidopsis thaliana]
CA1216	25201144	CV090356	NA
CA1216	25201144	CV090356	NA
CA1216	25201144	CV090356	NA
CA1218	25201145	CV090357	putative sorbitol transporter [Prunus cerasus]
CA1218	25201145	CV090357	putative sorbitol transporter [Prunus cerasus]
CA1218	25201145	CV090357	putative sorbitol transporter [Prunus cerasus]
CA1219	25201146	CV090358	cytochrome P450 82C1 - soybean
CA1219	25201146	CV090358	cytochrome P450 82C1 - soybean
CA1219	25201146	CV090358	cytochrome P450 82C1 - soybean
CA122	20189895	CF810450	NA
CA122	20189895	CF810450	NA
CA122	20189895	CF810450	NA
CA122	20189895	CF810450	NA
CA122	20189895	CF810450	NA
CA122	20189895	CF810450	NA
CA1221	25201148	CV090360	NA
CA1221	25201148	CV090360	NA
CA1221	25201148	CV090360	NA
CA1223	25201150	CV090362	AT5g17460 [Arabidopsis thaliana]
CA1223	25201150	CV090362	AT5g17460 [Arabidopsis thaliana]
CA1223	25201150	CV090362	AT5g17460 [Arabidopsis thaliana]
CA1224	25201151	CV090363	glycerophosphoryl diester phosphodiesterase family protein
CA1224	25201151	CV090363	glycerophosphoryl diester phosphodiesterase family protein
CA1224	25201151	CV090363	glycerophosphoryl diester phosphodiesterase family protein
CA1226	25201152	CV090364	crocetin dialdehyde [Crocus sativus]
CA1226	25201152	CV090364	crocetin dialdehyde [Crocus sativus]
CA1226	25201152	CV090364	crocetin dialdehyde [Crocus sativus]
CA1227	25201153	CV090365	putative protein transport protein SEC61 alpha subunit [Arabidopsis
CA1227	25201153	CV090365	putative protein transport protein SEC61 alpha subunit [Arabidopsis
CA1227	25201153	CV090365	putative protein transport protein SEC61 alpha subunit [Arabidopsis
CA1228	25201154	CV090366	small nuclear ribonucleoprotein, putative / snRNP, putative / Sm
CA1228	25201154	CV090366	small nuclear ribonucleoprotein, putative / snRNP, putative / Sm
CA1228	25201154	CV090366	small nuclear ribonucleoprotein, putative / snRNP, putative / Sm
CA1230	25201155	CV090367	transducin family protein / WD-40 repeat family protein [Arabidopsis
CA1230	25201155	CV090367	transducin family protein / WD-40 repeat family protein [Arabidopsis
CA1230	25201155	CV090367	transducin family protein / WD-40 repeat family protein [Arabidopsis
CA1231	25201156	CV090368	NA
CA1231	25201156	CV090368	NA
CA1231	25201156	CV090368	NA
CA1232	25201157	CV090369	acetyl-CoA carboxylase (EC 6.4.1.2), biotin carboxylase - common
CA1232	25201157	CV090369	acetyl-CoA carboxylase (EC 6.4.1.2), biotin carboxylase - common
CA1232	25201157	CV090369	acetyl-CoA carboxylase (EC 6.4.1.2), biotin carboxylase - common
CA1233	25201158	CV090370	NA
CA1233	25201158	CV090370	NA
CA1233	25201158	CV090370	NA
CA1234	25201159	CV090371	receptor protein kinase PERK1-like protein [Oryza sativa (japonica
CA1234	25201159	CV090371	receptor protein kinase PERK1-like protein [Oryza sativa (japonica
CA1234	25201159	CV090371	receptor protein kinase PERK1-like protein [Oryza sativa (japonica
CA1235	Not submitted	Not submitted	NA
CA1235	Not submitted	Not submitted	NA
CA1235	Not submitted	Not submitted	NA
CA1236	25201160	CV090372	GLYCEROL-3-PHOSPHATE DEHYDROGENASE [NAD+]
CA1236	25201160	CV090372	GLYCEROL-3-PHOSPHATE DEHYDROGENASE [NAD+]
CA1236	25201160	CV090372	GLYCEROL-3-PHOSPHATE DEHYDROGENASE [NAD+]
CA1237	25201161	CV090373	CTV.2 [Poncirus trifoliata]
CA1237	25201161	CV090373	CTV.2 [Poncirus trifoliata]
CA1237	25201161	CV090373	CTV.2 [Poncirus trifoliata]
CA1238	25201162	CV090374	unknown [environmental sequence]
CA1238	25201162	CV090374	unknown [environmental sequence]
CA1238	25201162	CV090374	unknown [environmental sequence]
CA124	20189897	CF810452	Reterotransposon del 1-46
CA124	20189897	CF810452	Reterotransposon del 1-46
CA124	20189897	CF810452	Reterotransposon del 1-46
CA124	20189897	CF810452	Reterotransposon del 1-46
CA124	20189897	CF810452	Reterotransposon del 1-46
CA124	20189897	CF810452	Reterotransposon del 1-46
CA126	20189899	CF810454	Hypothetical protein
CA126	20189899	CF810454	Hypothetical protein
CA126	20189899	CF810454	Hypothetical protein
CA126	20189899	CF810454	Hypothetical protein
CA126	20189899	CF810454	Hypothetical protein
CA126	20189899	CF810454	Hypothetical protein
CA128	20189901	CF810456	putative protein
CA128	20189901	CF810456	putative protein
CA128	20189901	CF810456	putative protein
CA128	20189901	CF810456	putative protein
CA128	20189901	CF810456	putative protein
CA128	20189901	CF810456	putative protein
CA13	20189910	CF810465	NA
CA13	20189910	CF810465	NA
CA13	20189910	CF810465	NA
CA1335	25201163	CV090375	no apical meristem-like protein [Glycine max]
CA1335	25201163	CV090375	no apical meristem-like protein [Glycine max]
CA1335	25201163	CV090375	no apical meristem-like protein [Glycine max]
CA1336	25201164	CV090376	unknown [Arabidopsis thaliana]
CA1336	25201164	CV090376	unknown [Arabidopsis thaliana]
CA1336	25201164	CV090376	unknown [Arabidopsis thaliana]
CA1339	25201165	CV090377	glycine-rich protein precursor - tomato
CA1339	25201165	CV090377	glycine-rich protein precursor - tomato
CA1339	25201165	CV090377	glycine-rich protein precursor - tomato
CA134	20189905	CF810460	Putative senescence associated protein
CA134	20189905	CF810460	Putative senescence associated protein
CA134	20189905	CF810460	Putative senescence associated protein
CA134	20189905	CF810460	Putative senescence associated protein
CA134	20189905	CF810460	Putative senescence associated protein
CA134	20189905	CF810460	Putative senescence associated protein
CA1341	25201166	CV090378	Lea1P [Daucus carota]
CA1341	25201166	CV090378	Lea1P [Daucus carota]
CA1341	25201166	CV090378	Lea1P [Daucus carota]
CA1343	25201168	CV090380	unknown [Arabidopsis thaliana]
CA1344	25201169	CV090381	ribosomal protein L3 [Lycopersicon esculentum]
CA1344	25201169	CV090381	ribosomal protein L3 [Lycopersicon esculentum]
CA1344	25201169	CV090381	ribosomal protein L3 [Lycopersicon esculentum]
CA1345	25201170	CV090382	zinc finger (C3HC4-type RING finger) family protein [Arabidopsis
CA1345	25201170	CV090382	zinc finger (C3HC4-type RING finger) family protein [Arabidopsis
CA1345	25201170	CV090382	zinc finger (C3HC4-type RING finger) family protein [Arabidopsis
CA1346	25201171	CV090383	glutathione S-transferase [Gossypium hirsutum]
CA1346	25201171	CV090383	glutathione S-transferase [Gossypium hirsutum]
CA1346	25201171	CV090383	glutathione S-transferase [Gossypium hirsutum]
CA1347	25201172	CV090384	putative GTP-binding protein [Oryza sativa (japonica
CA1347	25201172	CV090384	putative GTP-binding protein [Oryza sativa (japonica
CA1347	25201172	CV090384	putative GTP-binding protein [Oryza sativa (japonica
CA1349	25201173	CV090385	beta-tubulin 3 [Gossypium hirsutum]
CA1349	25201173	CV090385	beta-tubulin 3 [Gossypium hirsutum]
CA1349	25201173	CV090385	beta-tubulin 3 [Gossypium hirsutum]
CA135	20189906	CF810461	LEA protein
CA135	20189906	CF810461	LEA protein
CA135	20189906	CF810461	LEA protein
CA135	20189906	CF810461	LEA protein
CA135	20189906	CF810461	LEA protein
CA135	20189906	CF810461	LEA protein
CA1350	25201174	CV090386	unknown [Arabidopsis thaliana]
CA1350	25201174	CV090386	unknown [Arabidopsis thaliana]
CA1350	25201174	CV090386	unknown [Arabidopsis thaliana]
CA1351	25201175	CV090387	shaggy protein kinase (EC 2.7.1.-) 6 - common tobacco
CA1351	25201175	CV090387	shaggy protein kinase (EC 2.7.1.-) 6 - common tobacco
CA1351	25201175	CV090387	shaggy protein kinase (EC 2.7.1.-) 6 - common tobacco
CA1352	25201176	CV090388	unknown [Arabidopsis thaliana]
CA1352	25201176	CV090388	unknown [Arabidopsis thaliana]
CA1352	25201176	CV090388	unknown [Arabidopsis thaliana]
CA1354	25201177	CV090389	NA
CA1354	25201177	CV090389	NA
CA1355	25201178	CV090390	auxin-repressed protein like-protein [Malus x domestica]
CA1356	25201179	CV090391	3-hydroxy-3-methylglutaryl coenzyme a reductase [Camptotheca
CA1356	25201179	CV090391	3-hydroxy-3-methylglutaryl coenzyme a reductase [Camptotheca
CA1356	25201179	CV090391	3-hydroxy-3-methylglutaryl coenzyme a reductase [Camptotheca
CA1357	25201180	CV090392	hypothetical protein F25G13.130 - Arabidopsis thaliana
CA1357	25201180	CV090392	hypothetical protein F25G13.130 - Arabidopsis thaliana
CA1357	25201180	CV090392	hypothetical protein F25G13.130 - Arabidopsis thaliana
CA1358	25201181	CV090393	Late embryogenesis abundant protein Dc3
CA1358	25201181	CV090393	Late embryogenesis abundant protein Dc3
CA1358	25201181	CV090393	Late embryogenesis abundant protein Dc3
CA1359	25201182	CV090394	P0686E09.10 [Oryza sativa (japonica cultivar-group)]
CA1359	25201182	CV090394	P0686E09.10 [Oryza sativa (japonica cultivar-group)]
CA1359	25201182	CV090394	P0686E09.10 [Oryza sativa (japonica cultivar-group)]
CA1360	25201183	CV090395	zinc finger (GATA type) family protein [Arabidopsis thaliana]
CA1360	25201183	CV090395	zinc finger (GATA type) family protein [Arabidopsis thaliana]
CA1360	25201183	CV090395	zinc finger (GATA type) family protein [Arabidopsis thaliana]
CA1362	25201184	CV090396	diacylglycerol acyltransferase [Perilla frutescens]
CA1362	25201184	CV090396	diacylglycerol acyltransferase [Perilla frutescens]
CA1362	25201184	CV090396	diacylglycerol acyltransferase [Perilla frutescens]
CA1363	25201185	CV090397	unknown [Arabidopsis thaliana]
CA1363	25201185	CV090397	unknown [Arabidopsis thaliana]
CA1363	25201185	CV090397	unknown [Arabidopsis thaliana]
CA1364	25201186	CV090398	hypothetical protein [Arabidopsis thaliana]
CA1364	25201186	CV090398	hypothetical protein [Arabidopsis thaliana]
CA1364	25201186	CV090398	hypothetical protein [Arabidopsis thaliana]
CA1365	25201187	CV090399	NA
CA1365	25201187	CV090399	NA
CA1365	25201187	CV090399	NA
CA1368	25201189	CV090401	transcription regulator NOT2/NOT3/NOT5 family protein [Arabidopsis
CA1368	25201189	CV090401	transcription regulator NOT2/NOT3/NOT5 family protein [Arabidopsis
CA1368	25201189	CV090401	transcription regulator NOT2/NOT3/NOT5 family protein [Arabidopsis
CA1369	25201190	CV090402	unnamed protein product [Arabidopsis thaliana]
CA1369	25201190	CV090402	unnamed protein product [Arabidopsis thaliana]
CA1369	25201190	CV090402	unnamed protein product [Arabidopsis thaliana]
CA1370	25201191	CV090403	NA
CA1370	25201191	CV090403	NA
CA1370	25201191	CV090403	NA
CA1371	25201192	CV090404	NA
CA1371	25201192	CV090404	NA
CA1371	25201192	CV090404	NA
CA1372	25201193	CV090405	SLL2-S9-protein [Brassica rapa]
CA1372	25201193	CV090405	SLL2-S9-protein [Brassica rapa]
CA1372	25201193	CV090405	SLL2-S9-protein [Brassica rapa]
CA1373	25201194	CV090406	VsaA -like protein [Oryza sativa (japonica cultivar-group)]
CA1373	25201194	CV090406	VsaA -like protein [Oryza sativa (japonica cultivar-group)]
CA1373	25201194	CV090406	VsaA -like protein [Oryza sativa (japonica cultivar-group)]
CA1374	25201195	CV090407	20S proteasome alpha subunit B (PAB1) (PRC3) [Arabidopsis thaliana]
CA1374	25201195	CV090407	20S proteasome alpha subunit B (PAB1) (PRC3) [Arabidopsis thaliana]
CA1374	25201195	CV090407	20S proteasome alpha subunit B (PAB1) (PRC3) [Arabidopsis thaliana]
CA1375	25201196	CV090408	NA
CA1375	25201196	CV090408	NA
CA1375	25201196	CV090408	NA
CA1376	25201197	CV090409	unknown [Arabidopsis thaliana]
CA1376	25201197	CV090409	unknown [Arabidopsis thaliana]
CA1376	25201197	CV090409	unknown [Arabidopsis thaliana]
CA1377	Not submitted	Not submitted	T2P11.4 protein - Arabidopsis thaliana
CA1377	Not submitted	Not submitted	T2P11.4 protein - Arabidopsis thaliana
CA1377	Not submitted	Not submitted	T2P11.4 protein - Arabidopsis thaliana
CA1378	25201198	CV090410	NA
CA1379	25201199	CV090411	AP2 domain-containing transcription factor family protein
CA1379	25201199	CV090411	AP2 domain-containing transcription factor family protein
CA1379	25201199	CV090411	AP2 domain-containing transcription factor family protein
CA138	20189908	CF810463	Unknown protein
CA138	20189908	CF810463	Unknown protein
CA138	20189908	CF810463	Unknown protein
CA138	20189908	CF810463	Unknown protein
CA138	20189908	CF810463	Unknown protein
CA138	20189908	CF810463	Unknown protein
CA1380	25201200	CV090412	SKP1-like protein [Nicotiana clevelandii]
CA1380	25201200	CV090412	SKP1-like protein [Nicotiana clevelandii]
CA1380	25201200	CV090412	SKP1-like protein [Nicotiana clevelandii]
CA1381	25201201	CV090413	putative asparaginyl-tRNA synthetase [Oryza sativa (japonica
CA1381	25201201	CV090413	putative asparaginyl-tRNA synthetase [Oryza sativa (japonica
CA1381	25201201	CV090413	putative asparaginyl-tRNA synthetase [Oryza sativa (japonica
CA1382	25201202	CV090414	GAMYB-binding protein [Hordeum vulgare subsp. vulgare]
CA1382	25201202	CV090414	GAMYB-binding protein [Hordeum vulgare subsp. vulgare]
CA1382	25201202	CV090414	GAMYB-binding protein [Hordeum vulgare subsp. vulgare]
CA1383	25201203	CV090415	NA
CA1383	25201203	CV090415	NA
CA1383	25201203	CV090415	NA
CA1384	25201204	CV090416	Hexose carrier protein HEX6
CA1384	25201204	CV090416	Hexose carrier protein HEX6
CA1384	25201204	CV090416	Hexose carrier protein HEX6
CA1385	25201205	CV090417	zinc finger (GATA type) family protein [Arabidopsis thaliana]
CA1385	25201205	CV090417	zinc finger (GATA type) family protein [Arabidopsis thaliana]
CA1385	25201205	CV090417	zinc finger (GATA type) family protein [Arabidopsis thaliana]
CA1387	25201206	CV090418	methyl-CpG-binding domain-containing protein [Arabidopsis thaliana]
CA1387	25201206	CV090418	methyl-CpG-binding domain-containing protein [Arabidopsis thaliana]
CA1387	25201206	CV090418	methyl-CpG-binding domain-containing protein [Arabidopsis thaliana]
CA139	20189909	CF810464	Pectate lyase like protein
CA139	20189909	CF810464	Pectate lyase like protein
CA139	20189909	CF810464	Pectate lyase like protein
CA139	20189909	CF810464	Pectate lyase like protein
CA139	20189909	CF810464	Pectate lyase like protein
CA139	20189909	CF810464	Pectate lyase like protein
CA1391	Not submitted	Not submitted	NA
CA1391	Not submitted	Not submitted	NA
CA1391	Not submitted	Not submitted	NA
CA1392	25201210	CV090422	auxin-repressed protein [Robinia pseudoacacia]
CA1392	25201210	CV090422	auxin-repressed protein [Robinia pseudoacacia]
CA1392	25201210	CV090422	auxin-repressed protein [Robinia pseudoacacia]
CA1393	25201211	CV090423	S-adenosylmethionine decarboxylase proenzyme [Vitis vinifera]
CA1393	25201211	CV090423	S-adenosylmethionine decarboxylase proenzyme [Vitis vinifera]
CA1393	25201211	CV090423	S-adenosylmethionine decarboxylase proenzyme [Vitis vinifera]
CA1394	25201212	CV090424	NA
CA1394	25201212	CV090424	NA
CA1394	25201212	CV090424	NA
CA1395	25201213	CV090425	phosphoprotein phosphatase (EC 3.1.3.16) 2C [imported] - common ice
CA1395	25201213	CV090425	phosphoprotein phosphatase (EC 3.1.3.16) 2C [imported] - common ice
CA1395	25201213	CV090425	phosphoprotein phosphatase (EC 3.1.3.16) 2C [imported] - common ice
CA1396	25201214	CV090426	protein phosphatase 2C-like
CA1396	25201214	CV090426	protein phosphatase 2C-like
CA1396	25201214	CV090426	protein phosphatase 2C-like
CA1397	25201215	CV090427	histone H2A (clone TH254)
CA1397	25201215	CV090427	histone H2A (clone TH254)
CA1397	25201215	CV090427	histone H2A (clone TH254)
CA1398	25201216	CV090428	GRPF1
CA1398	25201216	CV090428	GRPF1
CA1398	25201216	CV090428	GRPF1
CA1399	25201217	CV090429	SKP1-like protein
CA1399	25201217	CV090429	SKP1-like protein
CA1399	25201217	CV090429	SKP1-like protein
CA1400	25201218	CV090430	NULL
CA1400	25201218	CV090430	NULL
CA1400	25201218	CV090430	NULL
CA1401	25201219	CV090431	ref|NP_059199.1| ORF51
CA1402	Not submitted	Not submitted	No similarity
CA1402	Not submitted	Not submitted	No similarity
CA1403	25201220	CV090432	hypothetical protein
CA1403	25201220	CV090432	hypothetical protein
CA1403	25201220	CV090432	hypothetical protein
CA1404	25201221	CV090433	NULL
CA1404	25201221	CV090433	NULL
CA1404	25201221	CV090433	NULL
CA1405	25201222	CV090434	No similarity
CA1405	25201222	CV090434	No similarity
CA1405	25201222	CV090434	No similarity
CA1406	Not submitted	Not submitted	No similarity
CA1406	Not submitted	Not submitted	No similarity
CA1406	Not submitted	Not submitted	No similarity
CA1407	Not submitted	Not submitted	No similarity
CA1407	Not submitted	Not submitted	No similarity
CA1407	Not submitted	Not submitted	No similarity
CA1408	Not submitted	Not submitted	No similarity
CA1408	Not submitted	Not submitted	No similarity
CA1408	Not submitted	Not submitted	No similarity
CA1409	25201223	CV090435	putative aquaporin PIP2-1
CA1409	25201223	CV090435	putative aquaporin PIP2-1
CA1409	25201223	CV090435	putative aquaporin PIP2-1
CA1410	25201224	CV090436	similar to unknown protein
CA1410	25201224	CV090436	similar to unknown protein
CA1410	25201224	CV090436	similar to unknown protein
CA1411	25201225	CV090437	No similarity
CA1411	25201225	CV090437	No similarity
CA1411	25201225	CV090437	No similarity
CA1412	25201226	CV090438	orf107a
CA1412	25201226	CV090438	orf107a
CA1412	25201226	CV090438	orf107a
CA1413	25201227	CV090439	gene_id:MXC17.9~unknown protein
CA1413	25201227	CV090439	gene_id:MXC17.9~unknown protein
CA1413	25201227	CV090439	gene_id:MXC17.9~unknown protein
CA1415	25201228	CV090440	14-3-3-LIKE PROTEIN B (VFA-1433B)
CA1415	25201228	CV090440	14-3-3-LIKE PROTEIN B (VFA-1433B)
CA1415	25201228	CV090440	14-3-3-LIKE PROTEIN B (VFA-1433B)
CA1416	25201229	CV090441	hypothetical protein T14N5.5
CA1416	25201229	CV090441	hypothetical protein T14N5.5
CA1416	25201229	CV090441	hypothetical protein T14N5.5
CA1417	25201230	CV090442	hypothetical protein F23E12.210
CA1417	25201230	CV090442	hypothetical protein F23E12.210
CA1417	25201230	CV090442	hypothetical protein F23E12.210
CA1418	25201231	CV090443	CD19
CA1418	25201231	CV090443	CD19
CA1418	25201231	CV090443	CD19
CA1420	25201232	CV090444	CG13482 gene product
CA1420	25201232	CV090444	CG13482 gene product
CA1420	25201232	CV090444	CG13482 gene product
CA1421	Not submitted	Not submitted	adhesin P1 precursor homolog E07_orf221V
CA1421	Not submitted	Not submitted	adhesin P1 precursor homolog E07_orf221V
CA1421	Not submitted	Not submitted	adhesin P1 precursor homolog E07_orf221V
CA1422	25201233	CV090445	>F3O9.11
CA1422	25201233	CV090445	>F3O9.11
CA1422	25201233	CV090445	>F3O9.11
CA1423	25201234	CV090446	early light-inducible protein precursor
CA1423	25201234	CV090446	early light-inducible protein precursor
CA1423	25201234	CV090446	early light-inducible protein precursor
CA1424	25201235	CV090447	Unknown protein
CA1424	25201235	CV090447	Unknown protein
CA1424	25201235	CV090447	Unknown protein
CA1425	25201236	CV090448	histone H2A (clone TH254)
CA1429	25201238	CV090450	>F3O9.11
CA1429	25201238	CV090450	>F3O9.11
CA1429	25201238	CV090450	>F3O9.11
CA1431	25201239	CV090451	phosphoribosylanthranilate isomerase
CA1431	25201239	CV090451	phosphoribosylanthranilate isomerase
CA1431	25201239	CV090451	phosphoribosylanthranilate isomerase
CA1433	25201240	CV090452	hypothetical protein T22A6.50
CA1433	25201240	CV090452	hypothetical protein T22A6.50
CA1433	25201240	CV090452	hypothetical protein T22A6.50
CA1435	25201241	CV090453	40S RIBOSOMAL PROTEIN SA (P40
CA1435	25201241	CV090453	40S RIBOSOMAL PROTEIN SA (P40
CA1435	25201241	CV090453	40S RIBOSOMAL PROTEIN SA (P40
CA1436	25201242	CV090454	No similarity
CA1436	25201242	CV090454	No similarity
CA1436	25201242	CV090454	No similarity
CA1438	25201243	CV090455	No similarity
CA1438	25201243	CV090455	No similarity
CA1438	25201243	CV090455	No similarity
CA1439	25201244	CV090456	unknown protein
CA1439	25201244	CV090456	unknown protein
CA1439	25201244	CV090456	unknown protein
CA144	20189912	CF810467	Expressed protein
CA144	20189912	CF810467	Expressed protein
CA144	20189912	CF810467	Expressed protein
CA144	20189912	CF810467	Expressed protein
CA144	20189912	CF810467	Expressed protein
CA144	20189912	CF810467	Expressed protein
CA1440	25201245	CV090457	ELONGATION FACTOR 1-BETA (EF-1-BETA)
CA1440	25201245	CV090457	ELONGATION FACTOR 1-BETA (EF-1-BETA)
CA1440	25201245	CV090457	ELONGATION FACTOR 1-BETA (EF-1-BETA)
CA1441	25201246	CV090458	unknown protein; 35272-36292
CA1441	25201246	CV090458	unknown protein; 35272-36292
CA1441	25201246	CV090458	unknown protein; 35272-36292
CA1442	25201247	CV090459	unknown protein; 35272-36292
CA1442	25201247	CV090459	unknown protein; 35272-36292
CA1442	25201247	CV090459	unknown protein; 35272-36292
CA1443	25201248	CV090460	hypothetical protein
CA1443	25201248	CV090460	hypothetical protein
CA1443	25201248	CV090460	hypothetical protein
CA1444	25201249	CV090461	hypothetical protein T10P11.3.2
CA1444	25201249	CV090461	hypothetical protein T10P11.3.2
CA1444	25201249	CV090461	hypothetical protein T10P11.3.2
CA1445	25201250	CV090462	60S RIBOSOMAL PROTEIN L2 (L8)
CA1445	25201250	CV090462	60S RIBOSOMAL PROTEIN L2 (L8)
CA1445	25201250	CV090462	60S RIBOSOMAL PROTEIN L2 (L8)
CA1446	25201251	CV090463	unknown
CA1446	25201251	CV090463	unknown
CA1446	25201251	CV090463	unknown
CA1447	25201252	CV090464	DNA-directed DNA polymerase delta regulatory chain homolog T24P15.3
CA1447	25201252	CV090464	DNA-directed DNA polymerase delta regulatory chain homolog T24P15.3
CA1447	25201252	CV090464	DNA-directed DNA polymerase delta regulatory chain homolog T24P15.3
CA1448	25201253	CV090465	No similarity
CA1448	25201253	CV090465	No similarity
CA1448	25201253	CV090465	No similarity
CA1449	25201254	CV090466	scarecrow-like protein 8 [imported]
CA1449	25201254	CV090466	scarecrow-like protein 8 [imported]
CA1449	25201254	CV090466	scarecrow-like protein 8 [imported]
CA1450	25201255	CV090467	actin-depolymerizing factor 2
CA1450	25201255	CV090467	actin-depolymerizing factor 2
CA1450	25201255	CV090467	actin-depolymerizing factor 2
CA1452	25201256	CV090468	ELONGATION FACTOR 1-BETA (EF-1-BETA)
CA1452	25201256	CV090468	ELONGATION FACTOR 1-BETA (EF-1-BETA)
CA1452	25201256	CV090468	ELONGATION FACTOR 1-BETA (EF-1-BETA)
CA1453	25201257	CV090469	ascorbate peroxidase
CA1453	25201257	CV090469	ascorbate peroxidase
CA1453	25201257	CV090469	ascorbate peroxidase
CA1454	25201258	CV090470	probable gag/pol polyprotein - long-staminate rice retrotransposon retrofit
CA1454	25201258	CV090470	probable gag/pol polyprotein - long-staminate rice retrotransposon retrofit
CA1454	25201258	CV090470	probable gag/pol polyprotein - long-staminate rice retrotransposon retrofit
CA1455	25201259	CV090471	gene_id:MIK19.29~pir||T01344~similar to unknown protein
CA1455	25201259	CV090471	gene_id:MIK19.29~pir||T01344~similar to unknown protein
CA1455	25201259	CV090471	gene_id:MIK19.29~pir||T01344~similar to unknown protein
CA1456	25201260	CV090472	hypothetical protein T10P11.3.2
CA1456	25201260	CV090472	hypothetical protein T10P11.3.2
CA1456	25201260	CV090472	hypothetical protein T10P11.3.2
CA1457	25201261	CV090473	hypothetical protein F7A7.240
CA1457	25201261	CV090473	hypothetical protein F7A7.240
CA1457	25201261	CV090473	hypothetical protein F7A7.240
CA1458	Not submitted	Not submitted	No similarity
CA1458	Not submitted	Not submitted	No similarity
CA1458	Not submitted	Not submitted	No similarity
CA1459	25201262	CV090474	Unknown protein
CA1459	25201262	CV090474	Unknown protein
CA1459	25201262	CV090474	Unknown protein
CA146	20189913	CF810468	Expressed protein
CA146	20189913	CF810468	Expressed protein
CA146	20189913	CF810468	Expressed protein
CA146	20189913	CF810468	Expressed protein
CA146	20189913	CF810468	Expressed protein
CA146	20189913	CF810468	Expressed protein
CA1460	25201263	CV090475	NA
CA1460	25201263	CV090475	NA
CA1460	25201263	CV090475	NA
CA1461	25201264	CV090476	hypothetical protein
CA1461	25201264	CV090476	hypothetical protein
CA1461	25201264	CV090476	hypothetical protein
CA1462	25201265	CV090477	actin-depolymerizing factor 2
CA1462	25201265	CV090477	actin-depolymerizing factor 2
CA1462	25201265	CV090477	actin-depolymerizing factor 2
CA1463	25201266	CV090478	TRIOSEPHOSPHATE ISOMERASE, CYTOSOLIC (TIM)
CA1463	25201266	CV090478	TRIOSEPHOSPHATE ISOMERASE, CYTOSOLIC (TIM)
CA1463	25201266	CV090478	TRIOSEPHOSPHATE ISOMERASE, CYTOSOLIC (TIM)
CA1464	25201267	CV090479	elongation factor 1-beta
CA1464	25201267	CV090479	elongation factor 1-beta
CA1464	25201267	CV090479	elongation factor 1-beta
CA1465	25201268	CV090480	farnesylated protein ATFP6
CA1465	25201268	CV090480	farnesylated protein ATFP6
CA1465	25201268	CV090480	farnesylated protein ATFP6
CA1466	25201269	CV090481	probable gag/pol polyprotein
CA1466	25201269	CV090481	probable gag/pol polyprotein
CA1466	25201269	CV090481	probable gag/pol polyprotein
CA1467	25201270	CV090482	Sgs1 gene product
CA1467	25201270	CV090482	Sgs1 gene product
CA1467	25201270	CV090482	Sgs1 gene product
CA1468	25201271	CV090483	hypothetical protein u1756p [imported]
CA1468	25201271	CV090483	hypothetical protein u1756p [imported]
CA1468	25201271	CV090483	hypothetical protein u1756p [imported]
CA1469	25201272	CV090484	hypothetical protein F2K13_90
CA1469	25201272	CV090484	hypothetical protein F2K13_90
CA1469	25201272	CV090484	hypothetical protein F2K13_90
CA1470	25201273	CV090485	EPETITIVE PROLINE-RICH CELL WALL PROTEIN 3 PRECURSOR
CA1470	25201273	CV090485	EPETITIVE PROLINE-RICH CELL WALL PROTEIN 3 PRECURSOR
CA1470	25201273	CV090485	EPETITIVE PROLINE-RICH CELL WALL PROTEIN 3 PRECURSOR
CA1472	25201274	CV090486	No similarity
CA1472	25201274	CV090486	No similarity
CA1472	25201274	CV090486	No similarity
CA1474	25201275	CV090487	actin-depolymerizing factor 2
CA1474	25201275	CV090487	actin-depolymerizing factor 2
CA1474	25201275	CV090487	actin-depolymerizing factor 2
CA1475	25201276	CV090488	TRIOSEPHOSPHATE ISOMERASE, CYTOSOLIC (TIM)
CA1475	25201276	CV090488	TRIOSEPHOSPHATE ISOMERASE, CYTOSOLIC (TIM)
CA1475	25201276	CV090488	TRIOSEPHOSPHATE ISOMERASE, CYTOSOLIC (TIM)
CA1476	25201277	CV090489	mitochondrial single-subunit DNA-dependent RNA polymerase
CA1476	25201277	CV090489	mitochondrial single-subunit DNA-dependent RNA polymerase
CA1476	25201277	CV090489	mitochondrial single-subunit DNA-dependent RNA polymerase
CA1477	25201278	CV090490	unknown protein, 5' partial
CA1477	25201278	CV090490	unknown protein, 5' partial
CA1477	25201278	CV090490	unknown protein, 5' partial
CA1478	25201279	CV090491	No similarity
CA1478	25201279	CV090491	No similarity
CA1478	25201279	CV090491	No similarity
CA1479	25201280	CV090492	Sgs1 gene product
CA1479	25201280	CV090492	Sgs1 gene product
CA1479	25201280	CV090492	Sgs1 gene product
CA148	20189915	CF810470	Phosphatidylinositol transferar like protein
CA148	20189915	CF810470	Phosphatidylinositol transferar like protein
CA148	20189915	CF810470	Phosphatidylinositol transferar like protein
CA1480	25201281	CV090493	60S RIBOSOMAL PROTEIN L6 (YL16-LIKE)
CA1480	25201281	CV090493	60S RIBOSOMAL PROTEIN L6 (YL16-LIKE)
CA1480	25201281	CV090493	60S RIBOSOMAL PROTEIN L6 (YL16-LIKE)
CA1481	25201282	CV090494	hypothetical protein F14D17.20
CA1481	25201282	CV090494	hypothetical protein F14D17.20
CA1481	25201282	CV090494	hypothetical protein F14D17.20
CA1484	25201283	CV090495	No similarity
CA1484	25201283	CV090495	No similarity
CA1484	25201283	CV090495	No similarity
CA1485	25201284	CV090496	putative protein [Arabidopsis thaliana]
CA1485	25201284	CV090496	putative protein [Arabidopsis thaliana]
CA1485	25201284	CV090496	putative protein [Arabidopsis thaliana]
CA1486	25201285	CV090497	putative Sm protein
CA1486	25201285	CV090497	putative Sm protein
CA1486	25201285	CV090497	putative Sm protein
CA1487	25201286	CV090498	T-complex protein 1 epsilon subunit
CA1487	25201286	CV090498	T-complex protein 1 epsilon subunit
CA1487	25201286	CV090498	T-complex protein 1 epsilon subunit
CA1488	25201287	CV090499	early light-inducible protein precursor
CA1488	25201287	CV090499	early light-inducible protein precursor
CA1488	25201287	CV090499	early light-inducible protein precursor
CA1489	25201288	CV090500	unknown protein, 5' partial
CA1489	25201288	CV090500	unknown protein, 5' partial
CA1489	25201288	CV090500	unknown protein, 5' partial
CA1490	25201289	CV090501	hypothetical protein
CA1490	25201289	CV090501	hypothetical protein
CA1490	25201289	CV090501	hypothetical protein
CA1491	25201290	CV090502	hypothetical protein T18B16.150
CA1491	25201290	CV090502	hypothetical protein T18B16.150
CA1491	25201290	CV090502	hypothetical protein T18B16.150
CA1492	25201291	CV090503	hypothetical protein Y54G11A.11
CA1492	25201291	CV090503	hypothetical protein Y54G11A.11
CA1492	25201291	CV090503	hypothetical protein Y54G11A.11
CA1495	25201292	CV090504	probable beta-amylase [imported] - Arabidopsis thaliana
CA1495	25201292	CV090504	probable beta-amylase [imported] - Arabidopsis thaliana
CA1495	25201292	CV090504	probable beta-amylase [imported] - Arabidopsis thaliana
CA1496	25201293	CV090505	NA
CA1496	25201293	CV090505	NA
CA1496	25201293	CV090505	NA
CA1497	25201294	CV090506	putative protein [Arabidopsis thaliana]
CA1497	25201294	CV090506	putative protein [Arabidopsis thaliana]
CA1497	25201294	CV090506	putative protein [Arabidopsis thaliana]
CA1498	25201295	CV090507	monooxygenase (EC 1.-.-.-) 2
CA1498	25201295	CV090507	monooxygenase (EC 1.-.-.-) 2
CA1498	25201295	CV090507	monooxygenase (EC 1.-.-.-) 2
CA15	20189925	CF810480	pyruvate decarboxylase isozyme 1
CA15	20189925	CF810480	pyruvate decarboxylase isozyme 1
CA15	20189925	CF810480	pyruvate decarboxylase isozyme 1
CA1501	25201296	CV090508	No similarity
CA1501	25201296	CV090508	No similarity
CA1501	25201296	CV090508	No similarity
CA1502	25201297	CV090509	hypothetical protein
CA1502	25201297	CV090509	hypothetical protein
CA1502	25201297	CV090509	hypothetical protein
CA1503	25201298	CV090510	No similarity
CA1503	25201298	CV090510	No similarity
CA1503	25201298	CV090510	No similarity
CA1504	25201299	CV090511	hypothetical protein F17A8.10
CA1504	25201299	CV090511	hypothetical protein F17A8.10
CA1504	25201299	CV090511	hypothetical protein F17A8.10
CA1505	25201300	CV090512	GTP-binding protein-related [Arabidopsis thaliana]
CA1505	25201300	CV090512	GTP-binding protein-related [Arabidopsis thaliana]
CA1505	25201300	CV090512	GTP-binding protein-related [Arabidopsis thaliana]
CA1506	25201301	CV090513	adenine phosphoribosyltransferase (EC 2.4.2.7) F7K2.150
CA1506	25201301	CV090513	adenine phosphoribosyltransferase (EC 2.4.2.7) F7K2.150
CA1506	25201301	CV090513	adenine phosphoribosyltransferase (EC 2.4.2.7) F7K2.150
CA1507	25201302	CV090514	probable membrane protein YLR162w
CA1507	25201302	CV090514	probable membrane protein YLR162w
CA1507	25201302	CV090514	probable membrane protein YLR162w
CA1508	25201303	CV090515	hypothetical protein
CA1508	25201303	CV090515	hypothetical protein
CA1508	25201303	CV090515	hypothetical protein
CA1510	25201304	CV090516	ATPase alpha subunit
CA1510	25201304	CV090516	ATPase alpha subunit
CA1510	25201304	CV090516	ATPase alpha subunit
CA1511	25201305	CV090517	hypothetical protein
CA1511	25201305	CV090517	hypothetical protein
CA1511	25201305	CV090517	hypothetical protein
CA1512	25201306	CV090518	Hypothetical protein
CA1512	25201306	CV090518	Hypothetical protein
CA1512	25201306	CV090518	Hypothetical protein
CA1513	25201307	CV090519	NA
CA1513	25201307	CV090519	NA
CA1513	25201307	CV090519	NA
CA1514	25201308	CV090520	DEMETER protein (DME) [Arabidopsis thaliana]
CA1514	25201308	CV090520	DEMETER protein (DME) [Arabidopsis thaliana]
CA1514	25201308	CV090520	DEMETER protein (DME) [Arabidopsis thaliana]
CA1515	25201309	CV090521	probable cytochrome P450 monooxygenase
CA1515	25201309	CV090521	probable cytochrome P450 monooxygenase
CA1515	25201309	CV090521	probable cytochrome P450 monooxygenase
CA1516	25201310	CV090522	hypothetical protein F17A8.10
CA1516	25201310	CV090522	hypothetical protein F17A8.10
CA1516	25201310	CV090522	hypothetical protein F17A8.10
CA1517	25201311	CV090523	spindly (gibberellin signal transduction protein)
CA1517	25201311	CV090523	spindly (gibberellin signal transduction protein)
CA1517	25201311	CV090523	spindly (gibberellin signal transduction protein)
CA1518	25201312	CV090524	hypothetical protein F8D20.40
CA1518	25201312	CV090524	hypothetical protein F8D20.40
CA1518	25201312	CV090524	hypothetical protein F8D20.40
CA1519	25201313	CV090525	No similarity
CA1519	25201313	CV090525	No similarity
CA1519	25201313	CV090525	No similarity
CA1520	25201314	CV090526	NA
CA1520	25201314	CV090526	NA
CA1520	25201314	CV090526	NA
CA1521	25201315	CV090527	poly-U-binding-splicing-factor gene product [alt 4]
CA1521	25201315	CV090527	poly-U-binding-splicing-factor gene product [alt 4]
CA1521	25201315	CV090527	poly-U-binding-splicing-factor gene product [alt 4]
CA1522	25201316	CV090528	ATPase alpha subunit
CA1522	25201316	CV090528	ATPase alpha subunit
CA1522	25201316	CV090528	ATPase alpha subunit
CA1523	25201317	CV090529	hypothetical protein
CA1523	25201317	CV090529	hypothetical protein
CA1523	25201317	CV090529	hypothetical protein
CA1524	25201318	CV090530	60S ribosomal protein L5
CA1524	25201318	CV090530	60S ribosomal protein L5
CA1524	25201318	CV090530	60S ribosomal protein L5
CA1525	25201319	CV090531	NA
CA1525	25201319	CV090531	NA
CA1525	25201319	CV090531	NA
CA1526	25201320	CV090532	DEMETER protein (DME) [Arabidopsis thaliana]
CA1526	25201320	CV090532	DEMETER protein (DME) [Arabidopsis thaliana]
CA1526	25201320	CV090532	DEMETER protein (DME) [Arabidopsis thaliana]
CA1527	25201321	CV090533	hypothetical protein
CA1527	25201321	CV090533	hypothetical protein
CA1528	25201322	CV090534	HYPOTHETICAL 5.0 KD PROTEIN C06E1.5 IN CHROMOSOME III
CA1528	25201322	CV090534	HYPOTHETICAL 5.0 KD PROTEIN C06E1.5 IN CHROMOSOME III
CA1528	25201322	CV090534	HYPOTHETICAL 5.0 KD PROTEIN C06E1.5 IN CHROMOSOME III
CA1529	25201323	CV090535	serine/threonine protein kinase
CA1529	25201323	CV090535	serine/threonine protein kinase
CA1529	25201323	CV090535	serine/threonine protein kinase
CA1530	25201324	CV090536	T-complex protein 1 epsilon subunit
CA1530	25201324	CV090536	T-complex protein 1 epsilon subunit
CA1530	25201324	CV090536	T-complex protein 1 epsilon subunit
CA1531	25201325	CV090537	dehydrin
CA1531	25201325	CV090537	dehydrin
CA1532	25201326	CV090538	probable gag/pol polyprotein
CA1532	25201326	CV090538	probable gag/pol polyprotein
CA1532	25201326	CV090538	probable gag/pol polyprotein
CA1533	25201327	CV090539	No similarity
CA1533	25201327	CV090539	No similarity
CA1533	25201327	CV090539	No similarity
CA1534	Not submitted	Not submitted	No similarity
CA1534	Not submitted	Not submitted	No similarity
CA1534	Not submitted	Not submitted	No similarity
CA1535	25201328	CV090540	No similarity
CA1535	25201328	CV090540	No similarity
CA1535	25201328	CV090540	No similarity
CA1536	25201329	CV090541	cytosolic aldolase
CA1536	25201329	CV090541	cytosolic aldolase
CA1536	25201329	CV090541	cytosolic aldolase
CA1538	25201331	CV090543	cysteine protease component of protease-inhibitor complex
CA1538	25201331	CV090543	cysteine protease component of protease-inhibitor complex
CA1538	25201331	CV090543	cysteine protease component of protease-inhibitor complex
CA1539	25201332	CV090544	Heat shock protein hslJ [Escherichia coli CFT073]
CA1539	25201332	CV090544	Heat shock protein hslJ [Escherichia coli CFT073]
CA154	20189919	CF810474	Hypothetical protein
CA154	20189919	CF810474	Hypothetical protein
CA154	20189919	CF810474	Hypothetical protein
CA1542	25201334	CV090546	OSJNBb0021A09.5
CA1542	25201334	CV090546	OSJNBb0021A09.5
CA1542	25201334	CV090546	OSJNBb0021A09.5
CA1544	25201336	CV090548	expressed protein
CA1544	25201336	CV090548	expressed protein
CA1544	25201336	CV090548	expressed protein
CA1545	25201337	CV090549	enolase
CA1545	25201337	CV090549	enolase
CA1545	25201337	CV090549	enolase
CA1546	25201338	CV090550	60S ribosomal protein L5
CA1546	25201338	CV090550	60S ribosomal protein L5
CA1546	25201338	CV090550	60S ribosomal protein L5
CA1547	25201339	CV090551	F1E22.9
CA1547	25201339	CV090551	F1E22.9
CA1547	25201339	CV090551	F1E22.9
CA1548	25201340	CV090552	RAS-RELATED PROTEIN RIC2
CA1548	25201340	CV090552	RAS-RELATED PROTEIN RIC2
CA1548	25201340	CV090552	RAS-RELATED PROTEIN RIC2
CA1550	25201341	CV090553	cysteine protease component of protease-inhibitor complex
CA1550	25201341	CV090553	cysteine protease component of protease-inhibitor complex
CA1550	25201341	CV090553	cysteine protease component of protease-inhibitor complex
CA1551	25201342	CV090554	No similarity
CA1552	25201343	CV090555	ADP-RIBOSYLATION FACTOR 1
CA1552	25201343	CV090555	ADP-RIBOSYLATION FACTOR 1
CA1552	25201343	CV090555	ADP-RIBOSYLATION FACTOR 1
CA1553	25201344	CV090556	FH protein NFH1
CA1553	25201344	CV090556	FH protein NFH1
CA1553	25201344	CV090556	FH protein NFH1
CA1555	25201345	CV090557	sucrose cleavage protein
CA1555	25201345	CV090557	sucrose cleavage protein
CA1555	25201345	CV090557	sucrose cleavage protein
CA1556	25201346	CV090558	inorganic pyrophosphatase (EC 3.6.1.1)
CA1556	25201346	CV090558	inorganic pyrophosphatase (EC 3.6.1.1)
CA1556	25201346	CV090558	inorganic pyrophosphatase (EC 3.6.1.1)
CA1557	25201347	CV090559	ENOLASE (2-PHOSPHOGLYCERATE DEHYDRATASE)
CA1557	25201347	CV090559	ENOLASE (2-PHOSPHOGLYCERATE DEHYDRATASE)
CA1557	25201347	CV090559	ENOLASE (2-PHOSPHOGLYCERATE DEHYDRATASE)
CA1558	25201348	CV090560	inhibitor component IV,protease
CA1558	25201348	CV090560	inhibitor component IV,protease
CA1558	25201348	CV090560	inhibitor component IV,protease
CA156	20189921	CF810476	Putative beta amylase
CA156	20189921	CF810476	Putative beta amylase
CA156	20189921	CF810476	Putative beta amylase
CA156	20189921	CF810476	Putative beta amylase
CA156	20189921	CF810476	Putative beta amylase
CA156	20189921	CF810476	Putative beta amylase
CA1560	25201349	CV090561	S6 ribosomal protein
CA1560	25201349	CV090561	S6 ribosomal protein
CA1560	25201349	CV090561	S6 ribosomal protein
CA1562	25201350	CV090562	putative carboxyphosphonoenolpyruvate mutase
CA1562	25201350	CV090562	putative carboxyphosphonoenolpyruvate mutase
CA1562	25201350	CV090562	putative carboxyphosphonoenolpyruvate mutase
CA1563	25201351	CV090563	sorting nexin-like protein
CA1564	25201352	CV090564	ADP-RIBOSYLATION FACTOR
CA1564	25201352	CV090564	ADP-RIBOSYLATION FACTOR
CA1564	25201352	CV090564	ADP-RIBOSYLATION FACTOR
CA1565	25201353	CV090565	CG17396 gene product
CA1565	25201353	CV090565	CG17396 gene product
CA1565	25201353	CV090565	CG17396 gene product
CA1567	25201354	CV090566	sucrose cleavage protein
CA1567	25201354	CV090566	sucrose cleavage protein
CA1567	25201354	CV090566	sucrose cleavage protein
CA1568	25201355	CV090567	ADP,ATP CARRIER PROTEIN PRECURSOR (ADP/ATP TRANSLOCASE)
CA1568	25201355	CV090567	ADP,ATP CARRIER PROTEIN PRECURSOR (ADP/ATP TRANSLOCASE)
CA1568	25201355	CV090567	ADP,ATP CARRIER PROTEIN PRECURSOR (ADP/ATP TRANSLOCASE)
CA1569	25201356	CV090568	CG17396 gene product
CA1569	25201356	CV090568	CG17396 gene product
CA1569	25201356	CV090568	CG17396 gene product
CA157	20189922	CF810477	Unknown protein
CA157	20189922	CF810477	Unknown protein
CA157	20189922	CF810477	Unknown protein
CA157	20189922	CF810477	Unknown protein
CA157	20189922	CF810477	Unknown protein
CA157	20189922	CF810477	Unknown protein
CA1570	25201357	CV090569	No similarity
CA1570	25201357	CV090569	No similarity
CA1570	25201357	CV090569	No similarity
CA1571	25201358	CV090570	hypothetical protein T10K17.160
CA1571	25201358	CV090570	hypothetical protein T10K17.160
CA1571	25201358	CV090570	hypothetical protein T10K17.160
CA1572	25201359	CV090571	Putative heat shock protein
CA1572	25201359	CV090571	Putative heat shock protein
CA1572	25201359	CV090571	Putative heat shock protein
CA1573	25201360	CV090572	lipid transfer protein precursor
CA1573	25201360	CV090572	lipid transfer protein precursor
CA1573	25201360	CV090572	lipid transfer protein precursor
CA1574	25201361	CV090573	putative importin (nuclear transport factor ) protein
CA1574	25201361	CV090573	putative importin (nuclear transport factor ) protein
CA1574	25201361	CV090573	putative importin (nuclear transport factor ) protein
CA1576	25201363	CV090575	26S proteasome subunit-like protein
CA1576	25201363	CV090575	26S proteasome subunit-like protein
CA1576	25201363	CV090575	26S proteasome subunit-like protein
CA158	20189923	CF810478	Putative protein
CA158	20189923	CF810478	Putative protein
CA158	20189923	CF810478	Putative protein
CA158	20189923	CF810478	Putative protein
CA158	20189923	CF810478	Putative protein
CA158	20189923	CF810478	Putative protein
CA1580	25201364	CV090576	No similarity
CA1580	25201364	CV090576	No similarity
CA1580	25201364	CV090576	No similarity
CA1581	25201365	CV090577	CG17396 gene product
CA1581	25201365	CV090577	CG17396 gene product
CA1581	25201365	CV090577	CG17396 gene product
CA1582	25201366	CV090578	cocaine attenuated zinc-finger protein
CA1582	25201366	CV090578	cocaine attenuated zinc-finger protein
CA1582	25201366	CV090578	cocaine attenuated zinc-finger protein
CA1583	25201367	CV090579	plastoglobule associated protein PG1 precursor [Pisum sativum]
CA1583	25201367	CV090579	plastoglobule associated protein PG1 precursor [Pisum sativum]
CA1583	25201367	CV090579	plastoglobule associated protein PG1 precursor [Pisum sativum]
CA1584	25201368	CV090580	F14M2.7 protein - Arabidopsis thaliana
CA1584	25201368	CV090580	F14M2.7 protein - Arabidopsis thaliana
CA1584	25201368	CV090580	F14M2.7 protein - Arabidopsis thaliana
CA1585	25201369	CV090581	lipid transfer protein precursor
CA1585	25201369	CV090581	lipid transfer protein precursor
CA1585	25201369	CV090581	lipid transfer protein precursor
CA1586	25201370	CV090582	putative importin (nuclear transport factor ) protein
CA1586	25201370	CV090582	putative importin (nuclear transport factor ) protein
CA1586	25201370	CV090582	putative importin (nuclear transport factor ) protein
CA1588	25201372	CV090584	26S proteasome subunit-like protein
CA1588	25201372	CV090584	26S proteasome subunit-like protein
CA1588	25201372	CV090584	26S proteasome subunit-like protein
CA1589	25201373	CV090585	MALATE DEHYDROGENASE, CYTOPLASMIC 1
CA1589	25201373	CV090585	MALATE DEHYDROGENASE, CYTOPLASMIC 1
CA1589	25201373	CV090585	MALATE DEHYDROGENASE, CYTOPLASMIC 1
CA1590	25201374	CV090586	embryonic protein ecp31
CA1590	25201374	CV090586	embryonic protein ecp31
CA1590	25201374	CV090586	embryonic protein ecp31
CA1591	25201375	CV090587	nucleolar protein
CA1591	25201375	CV090587	nucleolar protein
CA1591	25201375	CV090587	nucleolar protein
CA1592	25201376	CV090588	putative DnaJ protein
CA1592	25201376	CV090588	putative DnaJ protein
CA1592	25201376	CV090588	putative DnaJ protein
CA1593	25201377	CV090589	PROLIFERATING CELL NUCLEAR ANTIGEN, LARGE FORM
CA1593	25201377	CV090589	PROLIFERATING CELL NUCLEAR ANTIGEN, LARGE FORM
CA1593	25201377	CV090589	PROLIFERATING CELL NUCLEAR ANTIGEN, LARGE FORM
CA1594	25201378	CV090590	hypothetical protein F13M22.2
CA1594	25201378	CV090590	hypothetical protein F13M22.2
CA1594	25201378	CV090590	hypothetical protein F13M22.2
CA1595	25201379	CV090591	UDP-glucose glucosyltransferase
CA1595	25201379	CV090591	UDP-glucose glucosyltransferase
CA1595	25201379	CV090591	UDP-glucose glucosyltransferase
CA1597	25201380	CV090592	hypothetical protein R1
CA1597	25201380	CV090592	hypothetical protein R1
CA1597	25201380	CV090592	hypothetical protein R1
CA1598	25201381	CV090593	hypothetical protein F5K20.290
CA1598	25201381	CV090593	hypothetical protein F5K20.290
CA1598	25201381	CV090593	hypothetical protein F5K20.290
CA1599	25201382	CV090594	acetyl-CoA carboxylase (EC 6.4.1.2), biotin carboxylase
CA1600	25201383	CV090595	Unknown protein
CA1600	25201383	CV090595	Unknown protein
CA1600	25201383	CV090595	Unknown protein
CA1601	25201384	CV090596	Putative flavonol sulfotransferase
CA1601	25201384	CV090596	Putative flavonol sulfotransferase
CA1601	25201384	CV090596	Putative flavonol sulfotransferase
CA1602	25201385	CV090597	stretch regulated skeletal muscle protein
CA1602	25201385	CV090597	stretch regulated skeletal muscle protein
CA1602	25201385	CV090597	stretch regulated skeletal muscle protein
CA1604	25201386	CV090598	putative DnaJ protein
CA1604	25201386	CV090598	putative DnaJ protein
CA1604	25201386	CV090598	putative DnaJ protein
CA1605	25201387	CV090599	hypothetical protein
CA1605	25201387	CV090599	hypothetical protein
CA1605	25201387	CV090599	hypothetical protein
CA1606	25201388	CV090600	MutF
CA1606	25201388	CV090600	MutF
CA1606	25201388	CV090600	MutF
CA1607	25201389	CV090601	UDP-glucose dehydrogenase-like protein
CA1607	25201389	CV090601	UDP-glucose dehydrogenase-like protein
CA1607	25201389	CV090601	UDP-glucose dehydrogenase-like protein
CA1608	25201390	CV090602	GRANULE-BOUND GLYCOGEN [STARCH] SYNTHASE PRECURSOR (GBSSI)
CA1608	25201390	CV090602	GRANULE-BOUND GLYCOGEN [STARCH] SYNTHASE PRECURSOR (GBSSI)
CA1608	25201390	CV090602	GRANULE-BOUND GLYCOGEN [STARCH] SYNTHASE PRECURSOR (GBSSI)
CA1609	25201391	CV090603	GRANULE-BOUND GLYCOGEN [STARCH] SYNTHASE PRECURSOR (GBSSI)
CA1609	25201391	CV090603	GRANULE-BOUND GLYCOGEN [STARCH] SYNTHASE PRECURSOR (GBSSI)
CA1609	25201391	CV090603	GRANULE-BOUND GLYCOGEN [STARCH] SYNTHASE PRECURSOR (GBSSI)
CA1610	Not submitted	Not submitted	No similarity
CA1610	Not submitted	Not submitted	No similarity
CA1610	Not submitted	Not submitted	No similarity
CA1612	25201392	CV090604	Unknown protein
CA1612	25201392	CV090604	Unknown protein
CA1612	25201392	CV090604	Unknown protein
CA1614	25201393	CV090605	hypothetical protein W01H2.1
CA1614	25201393	CV090605	hypothetical protein W01H2.1
CA1614	25201393	CV090605	hypothetical protein W01H2.1
CA1615	25201394	CV090606	unnamed protein product [Arabidopsis thaliana]
CA1615	25201394	CV090606	unnamed protein product [Arabidopsis thaliana]
CA1615	25201394	CV090606	unnamed protein product [Arabidopsis thaliana]
CA1616	25201395	CV090607	No similarity
CA1616	25201395	CV090607	No similarity
CA1616	25201395	CV090607	No similarity
CA1617	25201396	CV090608	hypothetical protein F7H19.140
CA1617	25201396	CV090608	hypothetical protein F7H19.140
CA1617	25201396	CV090608	hypothetical protein F7H19.140
CA1618	25201397	CV090609	trehalose-6-phosphate phosphatase (TPPA) [Arabidopsis thaliana]
CA1618	25201397	CV090609	trehalose-6-phosphate phosphatase (TPPA) [Arabidopsis thaliana]
CA1618	25201397	CV090609	trehalose-6-phosphate phosphatase (TPPA) [Arabidopsis thaliana]
CA1619	25201398	CV090610	RNA helicase-like protein
CA1621	25201399	CV090611	ATP-dependent Clp protease ATP-binding subunit precursor [Oryza
CA1621	25201399	CV090611	ATP-dependent Clp protease ATP-binding subunit precursor [Oryza
CA1621	25201399	CV090611	ATP-dependent Clp protease ATP-binding subunit precursor [Oryza
CA1623	25201400	CV090612	AT3g51050/F24M12_90 [Arabidopsis thaliana]
CA1623	25201400	CV090612	AT3g51050/F24M12_90 [Arabidopsis thaliana]
CA1623	25201400	CV090612	AT3g51050/F24M12_90 [Arabidopsis thaliana]
CA1624	25201401	CV090613	NA
CA1624	25201401	CV090613	NA
CA1624	25201401	CV090613	NA
CA1625	25201402	CV090614	NA
CA1625	25201402	CV090614	NA
CA1625	25201402	CV090614	NA
CA1626	25201403	CV090615	senescence-associated protein -related [Arabidopsis thaliana]
CA1626	25201403	CV090615	senescence-associated protein -related [Arabidopsis thaliana]
CA1626	25201403	CV090615	senescence-associated protein -related [Arabidopsis thaliana]
CA1627	25201404	CV090616	expressed protein [Arabidopsis thaliana]
CA1627	25201404	CV090616	expressed protein [Arabidopsis thaliana]
CA1627	25201404	CV090616	expressed protein [Arabidopsis thaliana]
CA1628	25201405	CV090617	expressed protein [Arabidopsis thaliana]
CA1628	25201405	CV090617	expressed protein [Arabidopsis thaliana]
CA1628	25201405	CV090617	expressed protein [Arabidopsis thaliana]
CA1629	25201406	CV090618	cullin 1C [Nicotiana tabacum]
CA1629	25201406	CV090618	cullin 1C [Nicotiana tabacum]
CA1629	25201406	CV090618	cullin 1C [Nicotiana tabacum]
CA163	20189927	CF810482	DNA directed polymerase II
CA163	20189927	CF810482	DNA directed polymerase II
CA163	20189927	CF810482	DNA directed polymerase II
CA163	20189927	CF810482	DNA directed polymerase II
CA163	20189927	CF810482	DNA directed polymerase II
CA163	20189927	CF810482	DNA directed polymerase II
CA1630	25201407	CV090619	NADH-ubiquinone oxidoreductase 75 kDa subunit, mitochondrial
CA1630	25201407	CV090619	NADH-ubiquinone oxidoreductase 75 kDa subunit, mitochondrial
CA1630	25201407	CV090619	NADH-ubiquinone oxidoreductase 75 kDa subunit, mitochondrial
CA1631	25201408	CV090620	phosphoribosylanthranilate isomerase (PAI1) [Arabidopsis thaliana]
CA1631	25201408	CV090620	phosphoribosylanthranilate isomerase (PAI1) [Arabidopsis thaliana]
CA1631	25201408	CV090620	phosphoribosylanthranilate isomerase (PAI1) [Arabidopsis thaliana]
CA1632	25201409	CV090621	SNF2 domain/helicase domain-containing protein [Arabidopsis
CA1632	25201409	CV090621	SNF2 domain/helicase domain-containing protein [Arabidopsis
CA1632	25201409	CV090621	SNF2 domain/helicase domain-containing protein [Arabidopsis
CA1634	25201410	CV090622	emb|CAB39630.1~gene_id:MUJ8.8~strong similarity to unknown protein
CA1634	25201410	CV090622	emb|CAB39630.1~gene_id:MUJ8.8~strong similarity to unknown protein
CA1634	25201410	CV090622	emb|CAB39630.1~gene_id:MUJ8.8~strong similarity to unknown protein
CA1634	25201410	CV090622	emb|CAB39630.1~gene_id:MUJ8.8~strong similarity to unknown protein
CA1634	25201410	CV090622	emb|CAB39630.1~gene_id:MUJ8.8~strong similarity to unknown protein
CA1634	25201410	CV090622	emb|CAB39630.1~gene_id:MUJ8.8~strong similarity to unknown protein
CA1635	25201411	CV090623	expressed protein [Arabidopsis thaliana]
CA1635	25201411	CV090623	expressed protein [Arabidopsis thaliana]
CA1635	25201411	CV090623	expressed protein [Arabidopsis thaliana]
CA1635	25201411	CV090623	expressed protein [Arabidopsis thaliana]
CA1635	25201411	CV090623	expressed protein [Arabidopsis thaliana]
CA1635	25201411	CV090623	expressed protein [Arabidopsis thaliana]
CA1636	25201412	CV090624	myb family protein -related [Arabidopsis thaliana]
CA1636	25201412	CV090624	myb family protein -related [Arabidopsis thaliana]
CA1636	25201412	CV090624	myb family protein -related [Arabidopsis thaliana]
CA1636	25201412	CV090624	myb family protein -related [Arabidopsis thaliana]
CA1636	25201412	CV090624	myb family protein -related [Arabidopsis thaliana]
CA1636	25201412	CV090624	myb family protein -related [Arabidopsis thaliana]
CA1637	25201413	CV090625	B1142C05.34 [Oryza sativa (japonica cultivar-group)]
CA1637	25201413	CV090625	B1142C05.34 [Oryza sativa (japonica cultivar-group)]
CA1637	25201413	CV090625	B1142C05.34 [Oryza sativa (japonica cultivar-group)]
CA1637	25201413	CV090625	B1142C05.34 [Oryza sativa (japonica cultivar-group)]
CA1637	25201413	CV090625	B1142C05.34 [Oryza sativa (japonica cultivar-group)]
CA1637	25201413	CV090625	B1142C05.34 [Oryza sativa (japonica cultivar-group)]
CA1638	25201414	CV090626	putative RNA helicase [Oryza sativa]
CA1638	25201414	CV090626	putative RNA helicase [Oryza sativa]
CA1638	25201414	CV090626	putative RNA helicase [Oryza sativa]
CA1638	25201414	CV090626	putative RNA helicase [Oryza sativa]
CA1638	25201414	CV090626	putative RNA helicase [Oryza sativa]
CA1638	25201414	CV090626	putative RNA helicase [Oryza sativa]
CA1639	25201415	CV090627	hypothetical protein [Bacillus megaterium]
CA1639	25201415	CV090627	hypothetical protein [Bacillus megaterium]
CA1639	25201415	CV090627	hypothetical protein [Bacillus megaterium]
CA1639	25201415	CV090627	hypothetical protein [Bacillus megaterium]
CA1639	25201415	CV090627	hypothetical protein [Bacillus megaterium]
CA1639	25201415	CV090627	hypothetical protein [Bacillus megaterium]
CA164	20189928	CF810483	GMFP4 ( and ESTs)
CA164	20189928	CF810483	GMFP4 ( and ESTs)
CA164	20189928	CF810483	GMFP4 ( and ESTs)
CA164	20189928	CF810483	GMFP4 ( and ESTs)
CA164	20189928	CF810483	GMFP4 ( and ESTs)
CA164	20189928	CF810483	GMFP4 ( and ESTs)
CA1642	25201416	CV090628	putative cytochrome P450 [Matthiola incana]
CA1642	25201416	CV090628	putative cytochrome P450 [Matthiola incana]
CA1642	25201416	CV090628	putative cytochrome P450 [Matthiola incana]
CA1642	25201416	CV090628	putative cytochrome P450 [Matthiola incana]
CA1642	25201416	CV090628	putative cytochrome P450 [Matthiola incana]
CA1642	25201416	CV090628	putative cytochrome P450 [Matthiola incana]
CA1643	25201417	CV090629	Eukaryotic translation initiation factor 2 beta subunit
CA1643	25201417	CV090629	Eukaryotic translation initiation factor 2 beta subunit
CA1643	25201417	CV090629	Eukaryotic translation initiation factor 2 beta subunit
CA1643	25201417	CV090629	Eukaryotic translation initiation factor 2 beta subunit
CA1643	25201417	CV090629	Eukaryotic translation initiation factor 2 beta subunit
CA1643	25201417	CV090629	Eukaryotic translation initiation factor 2 beta subunit
CA1644	25201418	CV090630	glycerophosphodiester phosphodiesterase -related [Arabidopsis
CA1644	25201418	CV090630	glycerophosphodiester phosphodiesterase -related [Arabidopsis
CA1644	25201418	CV090630	glycerophosphodiester phosphodiesterase -related [Arabidopsis
CA1644	25201418	CV090630	glycerophosphodiester phosphodiesterase -related [Arabidopsis
CA1644	25201418	CV090630	glycerophosphodiester phosphodiesterase -related [Arabidopsis
CA1644	25201418	CV090630	glycerophosphodiester phosphodiesterase -related [Arabidopsis
CA1646	25201419	CV090631	putative early light induced protein [Arachis hypogaea]
CA1646	25201419	CV090631	putative early light induced protein [Arachis hypogaea]
CA1646	25201419	CV090631	putative early light induced protein [Arachis hypogaea]
CA1646	25201419	CV090631	putative early light induced protein [Arachis hypogaea]
CA1646	25201419	CV090631	putative early light induced protein [Arachis hypogaea]
CA1646	25201419	CV090631	putative early light induced protein [Arachis hypogaea]
CA1647	25201420	CV090632	OSJNBa0008A08.7 [Oryza sativa (japonica cultivar-group)]
CA1647	25201420	CV090632	OSJNBa0008A08.7 [Oryza sativa (japonica cultivar-group)]
CA1647	25201420	CV090632	OSJNBa0008A08.7 [Oryza sativa (japonica cultivar-group)]
CA1647	25201420	CV090632	OSJNBa0008A08.7 [Oryza sativa (japonica cultivar-group)]
CA1647	25201420	CV090632	OSJNBa0008A08.7 [Oryza sativa (japonica cultivar-group)]
CA1647	25201420	CV090632	OSJNBa0008A08.7 [Oryza sativa (japonica cultivar-group)]
CA1648	25201421	CV090633	gene_id:MMN10.5~unknown protein [Arabidopsis thaliana]
CA1648	25201421	CV090633	gene_id:MMN10.5~unknown protein [Arabidopsis thaliana]
CA1648	25201421	CV090633	gene_id:MMN10.5~unknown protein [Arabidopsis thaliana]
CA1648	25201421	CV090633	gene_id:MMN10.5~unknown protein [Arabidopsis thaliana]
CA1648	25201421	CV090633	gene_id:MMN10.5~unknown protein [Arabidopsis thaliana]
CA1648	25201421	CV090633	gene_id:MMN10.5~unknown protein [Arabidopsis thaliana]
CA1649	25201422	CV090634	AT4g05320/C17L7_240 [Arabidopsis thaliana]
CA1649	25201422	CV090634	AT4g05320/C17L7_240 [Arabidopsis thaliana]
CA1649	25201422	CV090634	AT4g05320/C17L7_240 [Arabidopsis thaliana]
CA1649	25201422	CV090634	AT4g05320/C17L7_240 [Arabidopsis thaliana]
CA1649	25201422	CV090634	AT4g05320/C17L7_240 [Arabidopsis thaliana]
CA1649	25201422	CV090634	AT4g05320/C17L7_240 [Arabidopsis thaliana]
CA165	20189929	CF810484	Putative protein
CA165	20189929	CF810484	Putative protein
CA165	20189929	CF810484	Putative protein
CA165	20189929	CF810484	Putative protein
CA165	20189929	CF810484	Putative protein
CA165	20189929	CF810484	Putative protein
CA1650	25201423	CV090635	similar to mucin 11 [Homo sapiens]
CA1650	25201423	CV090635	similar to mucin 11 [Homo sapiens]
CA1650	25201423	CV090635	similar to mucin 11 [Homo sapiens]
CA1650	25201423	CV090635	similar to mucin 11 [Homo sapiens]
CA1650	25201423	CV090635	similar to mucin 11 [Homo sapiens]
CA1650	25201423	CV090635	similar to mucin 11 [Homo sapiens]
CA1651	25201424	CV090636	hypothetical protein [Plasmodium yoelii yoelii]
CA1651	25201424	CV090636	hypothetical protein [Plasmodium yoelii yoelii]
CA1651	25201424	CV090636	hypothetical protein [Plasmodium yoelii yoelii]
CA1651	25201424	CV090636	hypothetical protein [Plasmodium yoelii yoelii]
CA1651	25201424	CV090636	hypothetical protein [Plasmodium yoelii yoelii]
CA1651	25201424	CV090636	hypothetical protein [Plasmodium yoelii yoelii]
CA1652	25201425	CV090637	DEAD/DEAH box helicase, putative [Arabidopsis thaliana]
CA1652	25201425	CV090637	DEAD/DEAH box helicase, putative [Arabidopsis thaliana]
CA1652	25201425	CV090637	DEAD/DEAH box helicase, putative [Arabidopsis thaliana]
CA1652	25201425	CV090637	DEAD/DEAH box helicase, putative [Arabidopsis thaliana]
CA1652	25201425	CV090637	DEAD/DEAH box helicase, putative [Arabidopsis thaliana]
CA1652	25201425	CV090637	DEAD/DEAH box helicase, putative [Arabidopsis thaliana]
CA1654	25201426	CV090638	acetyl-CoA carboxylase (EC 6.4.1.2), biotin carboxylase - common
CA1654	25201426	CV090638	acetyl-CoA carboxylase (EC 6.4.1.2), biotin carboxylase - common
CA1654	25201426	CV090638	acetyl-CoA carboxylase (EC 6.4.1.2), biotin carboxylase - common
CA1654	25201426	CV090638	acetyl-CoA carboxylase (EC 6.4.1.2), biotin carboxylase - common
CA1654	25201426	CV090638	acetyl-CoA carboxylase (EC 6.4.1.2), biotin carboxylase - common
CA1654	25201426	CV090638	acetyl-CoA carboxylase (EC 6.4.1.2), biotin carboxylase - common
CA1655	25201427	CV090639	expressed protein [Arabidopsis thaliana]
CA1655	25201427	CV090639	expressed protein [Arabidopsis thaliana]
CA1655	25201427	CV090639	expressed protein [Arabidopsis thaliana]
CA1655	25201427	CV090639	expressed protein [Arabidopsis thaliana]
CA1655	25201427	CV090639	expressed protein [Arabidopsis thaliana]
CA1655	25201427	CV090639	expressed protein [Arabidopsis thaliana]
CA1657	25201428	CV090640	microtubule bundling polypeptide TMBP200 [Nicotiana tabacum]
CA1657	25201428	CV090640	microtubule bundling polypeptide TMBP200 [Nicotiana tabacum]
CA1657	25201428	CV090640	microtubule bundling polypeptide TMBP200 [Nicotiana tabacum]
CA1657	25201428	CV090640	microtubule bundling polypeptide TMBP200 [Nicotiana tabacum]
CA1657	25201428	CV090640	microtubule bundling polypeptide TMBP200 [Nicotiana tabacum]
CA1657	25201428	CV090640	microtubule bundling polypeptide TMBP200 [Nicotiana tabacum]
CA1658	25201429	CV090641	expressed protein [Arabidopsis thaliana]
CA1658	25201429	CV090641	expressed protein [Arabidopsis thaliana]
CA1658	25201429	CV090641	expressed protein [Arabidopsis thaliana]
CA1658	25201429	CV090641	expressed protein [Arabidopsis thaliana]
CA1658	25201429	CV090641	expressed protein [Arabidopsis thaliana]
CA1658	25201429	CV090641	expressed protein [Arabidopsis thaliana]
CA1659	25201430	CV090642	elicitor-inducible protein EIG-J7 [Capsicum annuum]
CA1659	25201430	CV090642	elicitor-inducible protein EIG-J7 [Capsicum annuum]
CA1659	25201430	CV090642	elicitor-inducible protein EIG-J7 [Capsicum annuum]
CA1659	25201430	CV090642	elicitor-inducible protein EIG-J7 [Capsicum annuum]
CA1659	25201430	CV090642	elicitor-inducible protein EIG-J7 [Capsicum annuum]
CA1659	25201430	CV090642	elicitor-inducible protein EIG-J7 [Capsicum annuum]
CA1660	25201431	CV090643	ATP8 [Arabidopsis thaliana]
CA1660	25201431	CV090643	ATP8 [Arabidopsis thaliana]
CA1660	25201431	CV090643	ATP8 [Arabidopsis thaliana]
CA1660	25201431	CV090643	ATP8 [Arabidopsis thaliana]
CA1660	25201431	CV090643	ATP8 [Arabidopsis thaliana]
CA1660	25201431	CV090643	ATP8 [Arabidopsis thaliana]
CA1661	25201432	CV090644	hydrolase, alpha/beta fold family [Arabidopsis thaliana]
CA1661	25201432	CV090644	hydrolase, alpha/beta fold family [Arabidopsis thaliana]
CA1661	25201432	CV090644	hydrolase, alpha/beta fold family [Arabidopsis thaliana]
CA1661	25201432	CV090644	hydrolase, alpha/beta fold family [Arabidopsis thaliana]
CA1661	25201432	CV090644	hydrolase, alpha/beta fold family [Arabidopsis thaliana]
CA1661	25201432	CV090644	hydrolase, alpha/beta fold family [Arabidopsis thaliana]
CA1662	25201433	CV090645	NA
CA1662	25201433	CV090645	NA
CA1662	25201433	CV090645	NA
CA1662	25201433	CV090645	NA
CA1662	25201433	CV090645	NA
CA1662	25201433	CV090645	NA
CA1663	25201434	CV090646	hydantoin utilization protein-related [Arabidopsis thaliana]
CA1663	25201434	CV090646	hydantoin utilization protein-related [Arabidopsis thaliana]
CA1663	25201434	CV090646	hydantoin utilization protein-related [Arabidopsis thaliana]
CA1663	25201434	CV090646	hydantoin utilization protein-related [Arabidopsis thaliana]
CA1663	25201434	CV090646	hydantoin utilization protein-related [Arabidopsis thaliana]
CA1663	25201434	CV090646	hydantoin utilization protein-related [Arabidopsis thaliana]
CA1664	25201435	CV090647	putative cytochrome c oxidoreductase [Arabidopsis thaliana]
CA1664	25201435	CV090647	putative cytochrome c oxidoreductase [Arabidopsis thaliana]
CA1664	25201435	CV090647	putative cytochrome c oxidoreductase [Arabidopsis thaliana]
CA1664	25201435	CV090647	putative cytochrome c oxidoreductase [Arabidopsis thaliana]
CA1664	25201435	CV090647	putative cytochrome c oxidoreductase [Arabidopsis thaliana]
CA1664	25201435	CV090647	putative cytochrome c oxidoreductase [Arabidopsis thaliana]
CA1665	25201436	CV090648	expressed protein [Arabidopsis thaliana]
CA1665	25201436	CV090648	expressed protein [Arabidopsis thaliana]
CA1665	25201436	CV090648	expressed protein [Arabidopsis thaliana]
CA1665	25201436	CV090648	expressed protein [Arabidopsis thaliana]
CA1665	25201436	CV090648	expressed protein [Arabidopsis thaliana]
CA1665	25201436	CV090648	expressed protein [Arabidopsis thaliana]
CA1666	25201437	CV090649	putative uridylate kinase [Arabidopsis thaliana]
CA1666	25201437	CV090649	putative uridylate kinase [Arabidopsis thaliana]
CA1666	25201437	CV090649	putative uridylate kinase [Arabidopsis thaliana]
CA1666	25201437	CV090649	putative uridylate kinase [Arabidopsis thaliana]
CA1666	25201437	CV090649	putative uridylate kinase [Arabidopsis thaliana]
CA1666	25201437	CV090649	putative uridylate kinase [Arabidopsis thaliana]
CA1668	25201438	CV090650	glycine-rich protein [Arabidopsis thaliana]
CA1668	25201438	CV090650	glycine-rich protein [Arabidopsis thaliana]
CA1668	25201438	CV090650	glycine-rich protein [Arabidopsis thaliana]
CA1668	25201438	CV090650	glycine-rich protein [Arabidopsis thaliana]
CA1668	25201438	CV090650	glycine-rich protein [Arabidopsis thaliana]
CA1668	25201438	CV090650	glycine-rich protein [Arabidopsis thaliana]
CA1669	25201439	CV090651	glycine-rich protein [Arabidopsis thaliana]
CA1669	25201439	CV090651	glycine-rich protein [Arabidopsis thaliana]
CA1669	25201439	CV090651	glycine-rich protein [Arabidopsis thaliana]
CA1669	25201439	CV090651	glycine-rich protein [Arabidopsis thaliana]
CA1669	25201439	CV090651	glycine-rich protein [Arabidopsis thaliana]
CA1669	25201439	CV090651	glycine-rich protein [Arabidopsis thaliana]
CA167	20189930	CF810485	*Polygalacturonase isoenzyme 1 beta subunit
CA167	20189930	CF810485	*Polygalacturonase isoenzyme 1 beta subunit
CA167	20189930	CF810485	*Polygalacturonase isoenzyme 1 beta subunit
CA167	20189930	CF810485	*Polygalacturonase isoenzyme 1 beta subunit
CA167	20189930	CF810485	*Polygalacturonase isoenzyme 1 beta subunit
CA167	20189930	CF810485	*Polygalacturonase isoenzyme 1 beta subunit
CA1670	25201440	CV090652	40S ribosomal protein S7
CA1670	25201440	CV090652	40S ribosomal protein S7
CA1670	25201440	CV090652	40S ribosomal protein S7
CA1670	25201440	CV090652	40S ribosomal protein S7
CA1670	25201440	CV090652	40S ribosomal protein S7
CA1670	25201440	CV090652	40S ribosomal protein S7
CA1671	25201441	CV090653	dehydrin 1 [Vaccinium corymbosum]
CA1671	25201441	CV090653	dehydrin 1 [Vaccinium corymbosum]
CA1671	25201441	CV090653	dehydrin 1 [Vaccinium corymbosum]
CA1671	25201441	CV090653	dehydrin 1 [Vaccinium corymbosum]
CA1671	25201441	CV090653	dehydrin 1 [Vaccinium corymbosum]
CA1671	25201441	CV090653	dehydrin 1 [Vaccinium corymbosum]
CA1672	25201442	CV090654	Glycine-rich RNA-binding protein
CA1672	25201442	CV090654	Glycine-rich RNA-binding protein
CA1672	25201442	CV090654	Glycine-rich RNA-binding protein
CA1672	25201442	CV090654	Glycine-rich RNA-binding protein
CA1672	25201442	CV090654	Glycine-rich RNA-binding protein
CA1672	25201442	CV090654	Glycine-rich RNA-binding protein
CA1673	25201443	CV090655	50S ribosomal protein L24, chloroplast precursor -related
CA1673	25201443	CV090655	50S ribosomal protein L24, chloroplast precursor -related
CA1673	25201443	CV090655	50S ribosomal protein L24, chloroplast precursor -related
CA1673	25201443	CV090655	50S ribosomal protein L24, chloroplast precursor -related
CA1673	25201443	CV090655	50S ribosomal protein L24, chloroplast precursor -related
CA1673	25201443	CV090655	50S ribosomal protein L24, chloroplast precursor -related
CA1674	25201444	CV090656	expressed protein [Arabidopsis thaliana]
CA1674	25201444	CV090656	expressed protein [Arabidopsis thaliana]
CA1674	25201444	CV090656	expressed protein [Arabidopsis thaliana]
CA1674	25201444	CV090656	expressed protein [Arabidopsis thaliana]
CA1674	25201444	CV090656	expressed protein [Arabidopsis thaliana]
CA1674	25201444	CV090656	expressed protein [Arabidopsis thaliana]
CA1675	25201445	CV090657	elongation factor 1B alpha-subunit [Arabidopsis thaliana]
CA1675	25201445	CV090657	elongation factor 1B alpha-subunit [Arabidopsis thaliana]
CA1675	25201445	CV090657	elongation factor 1B alpha-subunit [Arabidopsis thaliana]
CA1675	25201445	CV090657	elongation factor 1B alpha-subunit [Arabidopsis thaliana]
CA1675	25201445	CV090657	elongation factor 1B alpha-subunit [Arabidopsis thaliana]
CA1675	25201445	CV090657	elongation factor 1B alpha-subunit [Arabidopsis thaliana]
CA1676	25201446	CV090658	putative protein transport protein SEC61 alpha subunit [Arabidopsis
CA1676	25201446	CV090658	putative protein transport protein SEC61 alpha subunit [Arabidopsis
CA1676	25201446	CV090658	putative protein transport protein SEC61 alpha subunit [Arabidopsis
CA1676	25201446	CV090658	putative protein transport protein SEC61 alpha subunit [Arabidopsis
CA1676	25201446	CV090658	putative protein transport protein SEC61 alpha subunit [Arabidopsis
CA1676	25201446	CV090658	putative protein transport protein SEC61 alpha subunit [Arabidopsis
CA1677	25201447	CV090659	NA
CA1677	25201447	CV090659	NA
CA1677	25201447	CV090659	NA
CA1677	25201447	CV090659	NA
CA1677	25201447	CV090659	NA
CA1677	25201447	CV090659	NA
CA1678	25201448	CV090660	NA
CA1678	25201448	CV090660	NA
CA1678	25201448	CV090660	NA
CA1678	25201448	CV090660	NA
CA1678	25201448	CV090660	NA
CA1678	25201448	CV090660	NA
CA1679	25201449	CV090661	expressed protein [Arabidopsis thaliana]
CA1679	25201449	CV090661	expressed protein [Arabidopsis thaliana]
CA1679	25201449	CV090661	expressed protein [Arabidopsis thaliana]
CA1679	25201449	CV090661	expressed protein [Arabidopsis thaliana]
CA1679	25201449	CV090661	expressed protein [Arabidopsis thaliana]
CA1679	25201449	CV090661	expressed protein [Arabidopsis thaliana]
CA1680	25201450	CV090662	50S ribosomal protein L15, chloroplast precursor (CL15)
CA1680	25201450	CV090662	50S ribosomal protein L15, chloroplast precursor (CL15)
CA1680	25201450	CV090662	50S ribosomal protein L15, chloroplast precursor (CL15)
CA1680	25201450	CV090662	50S ribosomal protein L15, chloroplast precursor (CL15)
CA1680	25201450	CV090662	50S ribosomal protein L15, chloroplast precursor (CL15)
CA1680	25201450	CV090662	50S ribosomal protein L15, chloroplast precursor (CL15)
CA1681	25201451	CV090663	Mei2-like protein [Arabidopsis thaliana]
CA1681	25201451	CV090663	Mei2-like protein [Arabidopsis thaliana]
CA1681	25201451	CV090663	Mei2-like protein [Arabidopsis thaliana]
CA1681	25201451	CV090663	Mei2-like protein [Arabidopsis thaliana]
CA1681	25201451	CV090663	Mei2-like protein [Arabidopsis thaliana]
CA1681	25201451	CV090663	Mei2-like protein [Arabidopsis thaliana]
CA1683	25201452	CV090664	2,3-bisphosphoglycerate-independent phosphoglycerate mutase
CA1683	25201452	CV090664	2,3-bisphosphoglycerate-independent phosphoglycerate mutase
CA1683	25201452	CV090664	2,3-bisphosphoglycerate-independent phosphoglycerate mutase
CA1683	25201452	CV090664	2,3-bisphosphoglycerate-independent phosphoglycerate mutase
CA1683	25201452	CV090664	2,3-bisphosphoglycerate-independent phosphoglycerate mutase
CA1683	25201452	CV090664	2,3-bisphosphoglycerate-independent phosphoglycerate mutase
CA1684	25201453	CV090665	NA
CA1684	25201453	CV090665	NA
CA1684	25201453	CV090665	NA
CA1684	25201453	CV090665	NA
CA1684	25201453	CV090665	NA
CA1684	25201453	CV090665	NA
CA1685	25201454	CV090666	amino acid transporter [Nepenthes alata]
CA1685	25201454	CV090666	amino acid transporter [Nepenthes alata]
CA1685	25201454	CV090666	amino acid transporter [Nepenthes alata]
CA1685	25201454	CV090666	amino acid transporter [Nepenthes alata]
CA1685	25201454	CV090666	amino acid transporter [Nepenthes alata]
CA1685	25201454	CV090666	amino acid transporter [Nepenthes alata]
CA1686	25201455	CV090667	PUTATIVE 3,4-DIHYDROXY-2-BUTANONE KINASE
CA1686	25201455	CV090667	PUTATIVE 3,4-DIHYDROXY-2-BUTANONE KINASE
CA1686	25201455	CV090667	PUTATIVE 3,4-DIHYDROXY-2-BUTANONE KINASE
CA1686	25201455	CV090667	PUTATIVE 3,4-DIHYDROXY-2-BUTANONE KINASE
CA1686	25201455	CV090667	PUTATIVE 3,4-DIHYDROXY-2-BUTANONE KINASE
CA1686	25201455	CV090667	PUTATIVE 3,4-DIHYDROXY-2-BUTANONE KINASE
CA1687	25201456	CV090668	copine BONZAI1 (BON1) [Arabidopsis thaliana]
CA1687	25201456	CV090668	copine BONZAI1 (BON1) [Arabidopsis thaliana]
CA1687	25201456	CV090668	copine BONZAI1 (BON1) [Arabidopsis thaliana]
CA1687	25201456	CV090668	copine BONZAI1 (BON1) [Arabidopsis thaliana]
CA1687	25201456	CV090668	copine BONZAI1 (BON1) [Arabidopsis thaliana]
CA1687	25201456	CV090668	copine BONZAI1 (BON1) [Arabidopsis thaliana]
CA1689	25201457	CV090669	1-phosphatidylinositol 4-kinase (EC 2.7.1.67) [validated] -
CA1689	25201457	CV090669	1-phosphatidylinositol 4-kinase (EC 2.7.1.67) [validated] -
CA1689	25201457	CV090669	1-phosphatidylinositol 4-kinase (EC 2.7.1.67) [validated] -
CA1689	25201457	CV090669	1-phosphatidylinositol 4-kinase (EC 2.7.1.67) [validated] -
CA1689	25201457	CV090669	1-phosphatidylinositol 4-kinase (EC 2.7.1.67) [validated] -
CA1689	25201457	CV090669	1-phosphatidylinositol 4-kinase (EC 2.7.1.67) [validated] -
CA1691	25201458	CV090670	unknown [environmental sequence]
CA1691	25201458	CV090670	unknown [environmental sequence]
CA1691	25201458	CV090670	unknown [environmental sequence]
CA1691	25201458	CV090670	unknown [environmental sequence]
CA1691	25201458	CV090670	unknown [environmental sequence]
CA1691	25201458	CV090670	unknown [environmental sequence]
CA1692	25201459	CV090671	HMG1/2-like protein (SB11 protein)
CA1692	25201459	CV090671	HMG1/2-like protein (SB11 protein)
CA1692	25201459	CV090671	HMG1/2-like protein (SB11 protein)
CA1692	25201459	CV090671	HMG1/2-like protein (SB11 protein)
CA1692	25201459	CV090671	HMG1/2-like protein (SB11 protein)
CA1692	25201459	CV090671	HMG1/2-like protein (SB11 protein)
CA1693	25201460	CV090672	F-box protein family [Arabidopsis thaliana]
CA1693	25201460	CV090672	F-box protein family [Arabidopsis thaliana]
CA1693	25201460	CV090672	F-box protein family [Arabidopsis thaliana]
CA1693	25201460	CV090672	F-box protein family [Arabidopsis thaliana]
CA1693	25201460	CV090672	F-box protein family [Arabidopsis thaliana]
CA1693	25201460	CV090672	F-box protein family [Arabidopsis thaliana]
CA1694	25201461	CV090673	expressed protein [Arabidopsis thaliana]
CA1694	25201461	CV090673	expressed protein [Arabidopsis thaliana]
CA1694	25201461	CV090673	expressed protein [Arabidopsis thaliana]
CA1694	25201461	CV090673	expressed protein [Arabidopsis thaliana]
CA1694	25201461	CV090673	expressed protein [Arabidopsis thaliana]
CA1694	25201461	CV090673	expressed protein [Arabidopsis thaliana]
CA1696	Not submitted	Not submitted	NA
CA1696	Not submitted	Not submitted	NA
CA1696	Not submitted	Not submitted	NA
CA1696	Not submitted	Not submitted	NA
CA1696	Not submitted	Not submitted	NA
CA1696	Not submitted	Not submitted	NA
CA1697	25201462	CV090674	NA
CA1697	25201462	CV090674	NA
CA1697	25201462	CV090674	NA
CA1697	25201462	CV090674	NA
CA1697	25201462	CV090674	NA
CA1697	25201462	CV090674	NA
CA1698	25201463	CV090675	NA
CA1698	25201463	CV090675	NA
CA1698	25201463	CV090675	NA
CA1698	25201463	CV090675	NA
CA1698	25201463	CV090675	NA
CA1698	25201463	CV090675	NA
CA1699	25201464	CV090676	dehydrin 1 [Vaccinium corymbosum]
CA1699	25201464	CV090676	dehydrin 1 [Vaccinium corymbosum]
CA1699	25201464	CV090676	dehydrin 1 [Vaccinium corymbosum]
CA1699	25201464	CV090676	dehydrin 1 [Vaccinium corymbosum]
CA1699	25201464	CV090676	dehydrin 1 [Vaccinium corymbosum]
CA1699	25201464	CV090676	dehydrin 1 [Vaccinium corymbosum]
CA1700	25201465	CV090677	ubiquitin family [Arabidopsis thaliana]
CA1700	25201465	CV090677	ubiquitin family [Arabidopsis thaliana]
CA1700	25201465	CV090677	ubiquitin family [Arabidopsis thaliana]
CA1700	25201465	CV090677	ubiquitin family [Arabidopsis thaliana]
CA1700	25201465	CV090677	ubiquitin family [Arabidopsis thaliana]
CA1700	25201465	CV090677	ubiquitin family [Arabidopsis thaliana]
CA1701	25201466	CV090678	Hypothetical protein CBG20539 [Caenorhabditis briggsae]
CA1701	25201466	CV090678	Hypothetical protein CBG20539 [Caenorhabditis briggsae]
CA1701	25201466	CV090678	Hypothetical protein CBG20539 [Caenorhabditis briggsae]
CA1701	25201466	CV090678	Hypothetical protein CBG20539 [Caenorhabditis briggsae]
CA1701	25201466	CV090678	Hypothetical protein CBG20539 [Caenorhabditis briggsae]
CA1701	25201466	CV090678	Hypothetical protein CBG20539 [Caenorhabditis briggsae]
CA1702	25201467	CV090679	NA
CA1702	25201467	CV090679	NA
CA1702	25201467	CV090679	NA
CA1702	25201467	CV090679	NA
CA1702	25201467	CV090679	NA
CA1702	25201467	CV090679	NA
CA1703	25201468	CV090680	expressed protein [Arabidopsis thaliana]
CA1703	25201468	CV090680	expressed protein [Arabidopsis thaliana]
CA1703	25201468	CV090680	expressed protein [Arabidopsis thaliana]
CA1703	25201468	CV090680	expressed protein [Arabidopsis thaliana]
CA1703	25201468	CV090680	expressed protein [Arabidopsis thaliana]
CA1703	25201468	CV090680	expressed protein [Arabidopsis thaliana]
CA1704	25201469	CV090681	expressed protein [Arabidopsis thaliana]
CA1704	25201469	CV090681	expressed protein [Arabidopsis thaliana]
CA1704	25201469	CV090681	expressed protein [Arabidopsis thaliana]
CA1704	25201469	CV090681	expressed protein [Arabidopsis thaliana]
CA1704	25201469	CV090681	expressed protein [Arabidopsis thaliana]
CA1704	25201469	CV090681	expressed protein [Arabidopsis thaliana]
CA1705	25201470	CV090682	pentatricopeptide (PPR) repeat-containing protein [Arabidopsis
CA1705	25201470	CV090682	pentatricopeptide (PPR) repeat-containing protein [Arabidopsis
CA1705	25201470	CV090682	pentatricopeptide (PPR) repeat-containing protein [Arabidopsis
CA1705	25201470	CV090682	pentatricopeptide (PPR) repeat-containing protein [Arabidopsis
CA1705	25201470	CV090682	pentatricopeptide (PPR) repeat-containing protein [Arabidopsis
CA1705	25201470	CV090682	pentatricopeptide (PPR) repeat-containing protein [Arabidopsis
CA1706	25201471	CV090683	elongation factor-1 alpha 3 [Lilium longiflorum]
CA1706	25201471	CV090683	elongation factor-1 alpha 3 [Lilium longiflorum]
CA1706	25201471	CV090683	elongation factor-1 alpha 3 [Lilium longiflorum]
CA1706	25201471	CV090683	elongation factor-1 alpha 3 [Lilium longiflorum]
CA1706	25201471	CV090683	elongation factor-1 alpha 3 [Lilium longiflorum]
CA1706	25201471	CV090683	elongation factor-1 alpha 3 [Lilium longiflorum]
CA1707	25201472	CV090684	unknown protein [Arabidopsis thaliana]
CA1707	25201472	CV090684	unknown protein [Arabidopsis thaliana]
CA1707	25201472	CV090684	unknown protein [Arabidopsis thaliana]
CA1707	25201472	CV090684	unknown protein [Arabidopsis thaliana]
CA1707	25201472	CV090684	unknown protein [Arabidopsis thaliana]
CA1707	25201472	CV090684	unknown protein [Arabidopsis thaliana]
CA1708	25201473	CV090685	AT4g38460 [Arabidopsis thaliana]
CA1708	25201473	CV090685	AT4g38460 [Arabidopsis thaliana]
CA1708	25201473	CV090685	AT4g38460 [Arabidopsis thaliana]
CA1708	25201473	CV090685	AT4g38460 [Arabidopsis thaliana]
CA1708	25201473	CV090685	AT4g38460 [Arabidopsis thaliana]
CA1708	25201473	CV090685	AT4g38460 [Arabidopsis thaliana]
CA1709	25201474	CV090686	expressed protein [Arabidopsis thaliana]
CA1709	25201474	CV090686	expressed protein [Arabidopsis thaliana]
CA1709	25201474	CV090686	expressed protein [Arabidopsis thaliana]
CA1709	25201474	CV090686	expressed protein [Arabidopsis thaliana]
CA1709	25201474	CV090686	expressed protein [Arabidopsis thaliana]
CA1709	25201474	CV090686	expressed protein [Arabidopsis thaliana]
CA1710	25201475	CV090687	F-actin capping protein alpha chain [imported] - Arabidopsis
CA1710	25201475	CV090687	F-actin capping protein alpha chain [imported] - Arabidopsis
CA1710	25201475	CV090687	F-actin capping protein alpha chain [imported] - Arabidopsis
CA1710	25201475	CV090687	F-actin capping protein alpha chain [imported] - Arabidopsis
CA1710	25201475	CV090687	F-actin capping protein alpha chain [imported] - Arabidopsis
CA1710	25201475	CV090687	F-actin capping protein alpha chain [imported] - Arabidopsis
CA1711	25201476	CV090688	MADS-box protein MADS1 [Nicotiana sylvestris]
CA1711	25201476	CV090688	MADS-box protein MADS1 [Nicotiana sylvestris]
CA1711	25201476	CV090688	MADS-box protein MADS1 [Nicotiana sylvestris]
CA1711	25201476	CV090688	MADS-box protein MADS1 [Nicotiana sylvestris]
CA1711	25201476	CV090688	MADS-box protein MADS1 [Nicotiana sylvestris]
CA1711	25201476	CV090688	MADS-box protein MADS1 [Nicotiana sylvestris]
CA1712	25201477	CV090689	expressed protein [Arabidopsis thaliana]
CA1712	25201477	CV090689	expressed protein [Arabidopsis thaliana]
CA1712	25201477	CV090689	expressed protein [Arabidopsis thaliana]
CA1712	25201477	CV090689	expressed protein [Arabidopsis thaliana]
CA1712	25201477	CV090689	expressed protein [Arabidopsis thaliana]
CA1712	25201477	CV090689	expressed protein [Arabidopsis thaliana]
CA1713	25201478	CV090690	unnamed protein product [Arabidopsis thaliana]
CA1713	25201478	CV090690	unnamed protein product [Arabidopsis thaliana]
CA1713	25201478	CV090690	unnamed protein product [Arabidopsis thaliana]
CA1713	25201478	CV090690	unnamed protein product [Arabidopsis thaliana]
CA1713	25201478	CV090690	unnamed protein product [Arabidopsis thaliana]
CA1713	25201478	CV090690	unnamed protein product [Arabidopsis thaliana]
CA1714	25201479	CV090691	granule-bound starch synthase I [Ipomoea batatas]
CA1714	25201479	CV090691	granule-bound starch synthase I [Ipomoea batatas]
CA1714	25201479	CV090691	granule-bound starch synthase I [Ipomoea batatas]
CA1714	25201479	CV090691	granule-bound starch synthase I [Ipomoea batatas]
CA1714	25201479	CV090691	granule-bound starch synthase I [Ipomoea batatas]
CA1714	25201479	CV090691	granule-bound starch synthase I [Ipomoea batatas]
CA1715	25201480	CV090692	3-phosphoinositide-dependent protein kinase-1, putative
CA1715	25201480	CV090692	3-phosphoinositide-dependent protein kinase-1, putative
CA1715	25201480	CV090692	3-phosphoinositide-dependent protein kinase-1, putative
CA1715	25201480	CV090692	3-phosphoinositide-dependent protein kinase-1, putative
CA1715	25201480	CV090692	3-phosphoinositide-dependent protein kinase-1, putative
CA1715	25201480	CV090692	3-phosphoinositide-dependent protein kinase-1, putative
CA1716	25201481	CV090693	branched-chain amino acid aminotransferase-related protein
CA1716	25201481	CV090693	branched-chain amino acid aminotransferase-related protein
CA1716	25201481	CV090693	branched-chain amino acid aminotransferase-related protein
CA1716	25201481	CV090693	branched-chain amino acid aminotransferase-related protein
CA1716	25201481	CV090693	branched-chain amino acid aminotransferase-related protein
CA1716	25201481	CV090693	branched-chain amino acid aminotransferase-related protein
CA1717	25201482	CV090694	hydrolase, alpha/beta fold family [Arabidopsis thaliana]
CA1717	25201482	CV090694	hydrolase, alpha/beta fold family [Arabidopsis thaliana]
CA1717	25201482	CV090694	hydrolase, alpha/beta fold family [Arabidopsis thaliana]
CA1717	25201482	CV090694	hydrolase, alpha/beta fold family [Arabidopsis thaliana]
CA1717	25201482	CV090694	hydrolase, alpha/beta fold family [Arabidopsis thaliana]
CA1717	25201482	CV090694	hydrolase, alpha/beta fold family [Arabidopsis thaliana]
CA1718	25201483	CV090695	NA
CA1718	25201483	CV090695	NA
CA1718	25201483	CV090695	NA
CA1718	25201483	CV090695	NA
CA1718	25201483	CV090695	NA
CA1718	25201483	CV090695	NA
CA1719	25201484	CV090696	responce reactor 4 [Arabidopsis thaliana]
CA1719	25201484	CV090696	responce reactor 4 [Arabidopsis thaliana]
CA1719	25201484	CV090696	responce reactor 4 [Arabidopsis thaliana]
CA1719	25201484	CV090696	responce reactor 4 [Arabidopsis thaliana]
CA1719	25201484	CV090696	responce reactor 4 [Arabidopsis thaliana]
CA1719	25201484	CV090696	responce reactor 4 [Arabidopsis thaliana]
CA1720	25201485	CV090697	calcium-transporting ATPase, plasma membrane-type, putative /
CA1720	25201485	CV090697	calcium-transporting ATPase, plasma membrane-type, putative /
CA1720	25201485	CV090697	calcium-transporting ATPase, plasma membrane-type, putative /
CA1720	25201485	CV090697	calcium-transporting ATPase, plasma membrane-type, putative /
CA1720	25201485	CV090697	calcium-transporting ATPase, plasma membrane-type, putative /
CA1720	25201485	CV090697	calcium-transporting ATPase, plasma membrane-type, putative /
CA1721	25201486	CV090698	elicitor-inducible protein EIG-J7 [Capsicum annuum]
CA1721	25201486	CV090698	elicitor-inducible protein EIG-J7 [Capsicum annuum]
CA1721	25201486	CV090698	elicitor-inducible protein EIG-J7 [Capsicum annuum]
CA1721	25201486	CV090698	elicitor-inducible protein EIG-J7 [Capsicum annuum]
CA1721	25201486	CV090698	elicitor-inducible protein EIG-J7 [Capsicum annuum]
CA1721	25201486	CV090698	elicitor-inducible protein EIG-J7 [Capsicum annuum]
CA1722	25201487	CV090699	auxin-induced-related / indole-3-acetic acid induced-related
CA1722	25201487	CV090699	auxin-induced-related / indole-3-acetic acid induced-related
CA1722	25201487	CV090699	auxin-induced-related / indole-3-acetic acid induced-related
CA1722	25201487	CV090699	auxin-induced-related / indole-3-acetic acid induced-related
CA1722	25201487	CV090699	auxin-induced-related / indole-3-acetic acid induced-related
CA1722	25201487	CV090699	auxin-induced-related / indole-3-acetic acid induced-related
CA1723	25201488	CV090700	Hypothetical protein CBG20539 [Caenorhabditis briggsae]
CA1723	25201488	CV090700	Hypothetical protein CBG20539 [Caenorhabditis briggsae]
CA1723	25201488	CV090700	Hypothetical protein CBG20539 [Caenorhabditis briggsae]
CA1723	25201488	CV090700	Hypothetical protein CBG20539 [Caenorhabditis briggsae]
CA1723	25201488	CV090700	Hypothetical protein CBG20539 [Caenorhabditis briggsae]
CA1723	25201488	CV090700	Hypothetical protein CBG20539 [Caenorhabditis briggsae]
CA1724	25201489	CV090701	P0518F01.8 [Oryza sativa (japonica cultivar-group)]
CA1724	25201489	CV090701	P0518F01.8 [Oryza sativa (japonica cultivar-group)]
CA1724	25201489	CV090701	P0518F01.8 [Oryza sativa (japonica cultivar-group)]
CA1724	25201489	CV090701	P0518F01.8 [Oryza sativa (japonica cultivar-group)]
CA1724	25201489	CV090701	P0518F01.8 [Oryza sativa (japonica cultivar-group)]
CA1724	25201489	CV090701	P0518F01.8 [Oryza sativa (japonica cultivar-group)]
CA1726	25201490	CV090702	arginine/serine-rich protein, putative [Arabidopsis thaliana]
CA1726	25201490	CV090702	arginine/serine-rich protein, putative [Arabidopsis thaliana]
CA1726	25201490	CV090702	arginine/serine-rich protein, putative [Arabidopsis thaliana]
CA1726	25201490	CV090702	arginine/serine-rich protein, putative [Arabidopsis thaliana]
CA1726	25201490	CV090702	arginine/serine-rich protein, putative [Arabidopsis thaliana]
CA1726	25201490	CV090702	arginine/serine-rich protein, putative [Arabidopsis thaliana]
CA1730	25201491	CV090703	ATP synthase -related [Arabidopsis thaliana]
CA1730	25201491	CV090703	ATP synthase -related [Arabidopsis thaliana]
CA1730	25201491	CV090703	ATP synthase -related [Arabidopsis thaliana]
CA1731	25201492	CV090704	gene_id:K10D20.9~unknown protein [Arabidopsis thaliana]
CA1731	25201492	CV090704	gene_id:K10D20.9~unknown protein [Arabidopsis thaliana]
CA1731	25201492	CV090704	gene_id:K10D20.9~unknown protein [Arabidopsis thaliana]
CA1732	25201493	CV090705	unknown [environmental sequence]
CA1732	25201493	CV090705	unknown [environmental sequence]
CA1732	25201493	CV090705	unknown [environmental sequence]
CA1733	25201494	CV090706	copper chaperone [Lycopersicon esculentum]
CA1733	25201494	CV090706	copper chaperone [Lycopersicon esculentum]
CA1733	25201494	CV090706	copper chaperone [Lycopersicon esculentum]
CA1735	25201495	CV090707	AT5g17460 [Arabidopsis thaliana]
CA1735	25201495	CV090707	AT5g17460 [Arabidopsis thaliana]
CA1735	25201495	CV090707	AT5g17460 [Arabidopsis thaliana]
CA1736	25201496	CV090708	acetyl-coA dehydrogenase, putative [Arabidopsis thaliana]
CA1736	25201496	CV090708	acetyl-coA dehydrogenase, putative [Arabidopsis thaliana]
CA1736	25201496	CV090708	acetyl-coA dehydrogenase, putative [Arabidopsis thaliana]
CA1737	25201497	CV090709	expressed protein [Arabidopsis thaliana]
CA1737	25201497	CV090709	expressed protein [Arabidopsis thaliana]
CA1737	25201497	CV090709	expressed protein [Arabidopsis thaliana]
CA1738	25201498	CV090710	nodulin MtN21 family protein [Arabidopsis thaliana]
CA1738	25201498	CV090710	nodulin MtN21 family protein [Arabidopsis thaliana]
CA1738	25201498	CV090710	nodulin MtN21 family protein [Arabidopsis thaliana]
CA1739	25201499	CV090711	NA
CA1739	25201499	CV090711	NA
CA1739	25201499	CV090711	NA
CA1740	25201500	CV090712	DNAJ homologue [Oryza sativa]
CA1740	25201500	CV090712	DNAJ homologue [Oryza sativa]
CA1740	25201500	CV090712	DNAJ homologue [Oryza sativa]
CA1741	25201501	CV090713	probable protein kinase PK1 - potato
CA1741	25201501	CV090713	probable protein kinase PK1 - potato
CA1741	25201501	CV090713	probable protein kinase PK1 - potato
CA1742	25201502	CV090714	expressed protein [Arabidopsis thaliana]
CA1742	25201502	CV090714	expressed protein [Arabidopsis thaliana]
CA1742	25201502	CV090714	expressed protein [Arabidopsis thaliana]
CA1743	25201503	CV090715	UDP-glycosyltransferase 85C2 [Stevia rebaudiana]
CA1743	25201503	CV090715	UDP-glycosyltransferase 85C2 [Stevia rebaudiana]
CA1743	25201503	CV090715	UDP-glycosyltransferase 85C2 [Stevia rebaudiana]
CA1744	25201504	CV090716	putative 6-phosphogluconolactonase [Elaeis guineensis]
CA1744	25201504	CV090716	putative 6-phosphogluconolactonase [Elaeis guineensis]
CA1744	25201504	CV090716	putative 6-phosphogluconolactonase [Elaeis guineensis]
CA1745	25201505	CV090717	ubiquitin-conjugating enzyme, putative [Arabidopsis thaliana]
CA1745	25201505	CV090717	ubiquitin-conjugating enzyme, putative [Arabidopsis thaliana]
CA1745	25201505	CV090717	ubiquitin-conjugating enzyme, putative [Arabidopsis thaliana]
CA1746	25201506	CV090718	Orf122 [Chlorobium tepidum]
CA1746	25201506	CV090718	Orf122 [Chlorobium tepidum]
CA1746	25201506	CV090718	Orf122 [Chlorobium tepidum]
CA1747	25201507	CV090719	F-box family protein / SLEEPY1 protein [Arabidopsis thaliana]
CA1747	25201507	CV090719	F-box family protein / SLEEPY1 protein [Arabidopsis thaliana]
CA1747	25201507	CV090719	F-box family protein / SLEEPY1 protein [Arabidopsis thaliana]
CA1748	25201508	CV090720	putative uridylate kinase [Arabidopsis thaliana]
CA1748	25201508	CV090720	putative uridylate kinase [Arabidopsis thaliana]
CA1748	25201508	CV090720	putative uridylate kinase [Arabidopsis thaliana]
CA1749	25201509	CV090721	zinc-binding family protein [Arabidopsis thaliana]
CA1749	25201509	CV090721	zinc-binding family protein [Arabidopsis thaliana]
CA1749	25201509	CV090721	zinc-binding family protein [Arabidopsis thaliana]
CA1750	25201510	CV090722	cysteine protease component of protease-inhibitor complex [Zea
CA1750	25201510	CV090722	cysteine protease component of protease-inhibitor complex [Zea
CA1750	25201510	CV090722	cysteine protease component of protease-inhibitor complex [Zea
CA1751	25201511	CV090723	aquaporin 2 [Samanea saman]
CA1751	25201511	CV090723	aquaporin 2 [Samanea saman]
CA1751	25201511	CV090723	aquaporin 2 [Samanea saman]
CA1752	Not submitted	Not submitted	starch (bacterial glycogen) synthase [Solanum tuberosum]
CA1752	Not submitted	Not submitted	starch (bacterial glycogen) synthase [Solanum tuberosum]
CA1752	Not submitted	Not submitted	starch (bacterial glycogen) synthase [Solanum tuberosum]
CA1753	25201512	CV090724	dehydrin 1 [Vaccinium corymbosum]
CA1753	25201512	CV090724	dehydrin 1 [Vaccinium corymbosum]
CA1753	25201512	CV090724	dehydrin 1 [Vaccinium corymbosum]
CA1754	25201513	CV090725	polygalacturonase isoenzyme 1 beta subunit homolog
CA1754	25201513	CV090725	polygalacturonase isoenzyme 1 beta subunit homolog
CA1754	25201513	CV090725	polygalacturonase isoenzyme 1 beta subunit homolog
CA1756	25201514	CV090726	armadillo/beta-catenin repeat family protein [Arabidopsis thaliana]
CA1756	25201514	CV090726	armadillo/beta-catenin repeat family protein [Arabidopsis thaliana]
CA1756	25201514	CV090726	armadillo/beta-catenin repeat family protein [Arabidopsis thaliana]
CA1757	Not submitted	Not submitted	acetylation of N-terminal alanine of 30S ribosomal subunit protein
CA1757	Not submitted	Not submitted	acetylation of N-terminal alanine of 30S ribosomal subunit protein
CA1757	Not submitted	Not submitted	acetylation of N-terminal alanine of 30S ribosomal subunit protein
CA1759	25201515	CV090727	aquaporin 2 [Samanea saman]
CA1759	25201515	CV090727	aquaporin 2 [Samanea saman]
CA1759	25201515	CV090727	aquaporin 2 [Samanea saman]
CA176	20189934	CF810489	Epoxide hydrolase
CA176	20189934	CF810489	Epoxide hydrolase
CA176	20189934	CF810489	Epoxide hydrolase
CA176	20189934	CF810489	Epoxide hydrolase
CA176	20189934	CF810489	Epoxide hydrolase
CA176	20189934	CF810489	Epoxide hydrolase
[truncated: 5,266 more rows]
